# Supplementary material for: Gapless reference genome assembly of Didymella glomerata, a new fungal pathogen of maize causing Didymella leaf blight
Source: Front Plant Sci. 2022 Oct 26;13:1022819. doi: 10.3389/fpls.2022.1022819 (PMC9643772; doi:10.3389/fpls.2022.1022819)
Supplement: Supplementary file 1 [file DataSheet_1.xlsx]

## Sheet: legends
Supporting information legends
Table S1. Transposable elements in the Didymella glomerata Pj-2 genome
Table S2. Clustering of 90,823 proteins coded by eight strains representing six Didymella spp. (Didymella glomerata Pj-2, CBS 528.66 and M27-16, D. pinodes WTN-11-157, D. keratinophila 9M11, D. heteroderae 28M1, D. exigua CBS 183.55 and Ascochyta [Didymella] rabiei ArMe14)
Table S3. Effector candidates encoded by the Didymella glomerata Pj-2 genome
Table S4. Effector candidates encoded by the Didymella glomerata CBS 528.66 genome
Table S5. Effector candidates encoded by the Didymella glomerata M27-16 genome
Table S6. Effector candidates encoded by the Didymella pinnodes WTN-11-157 genome
Table S7. Effector candidates encoded by the Didymella keratinophila 9M1 genome
Table S8. Effector candidates encoded by the Didymella heteroderae 28M1 genome
Table S9. Effector candidates encoded by the Didymella exigua CBS 183.55 genome
Table S10. Effector candidates encoded by the Ascochyta rabiei ArMe14 genome
Table S11. CAZyme-coding genes in the Didymella glomerata Pj-2 genome
Table S12. CAZyme-coding genes in the Didymella glomerata CBS 528.66 genome
Table S13. CAZyme-coding genes in the Didymella glomerata M27-16 genome
Table S14. CAZyme-coding genes in the Didymella pinnodes WTN-11-157 genome
Table S15. CAZyme-coding genes in the Ascochyta rabiei ArMe14 genome
Table S16. CAZyme-coding genes in the Didymella keratinophila 9M1 genome
Table S17. CAZyme-coding genes in the Didymella heteroderae 28M1 genome
Table S18. CAZyme-coding genes in the Didymella exigua CBS 183.55 genome
Table S19. Secondary metabolite backbone-forming enzyme encoded by the Didymella glomerata Pj-2 genome
Table S20. Secondary metabolite backbone-forming enzyme encoded by the Didymella glomerata CBS 528.66 genome
Table S21. Secondary metabolite backbone-forming enzyme encoded by the Didymella glomerata M27-16 genome
Table S22. Secondary metabolite backbone-forming enzyme encoded by the Didymella exigua CBS 183.55 genome
Table S23. Secondary metabolite backbone-forming enzyme encoded by the Didymella pinnodes WTN-11-157 genome
Table S24. Secondary metabolite backbone-forming enzyme encoded by the Ascochyta rabiei ArMe14 genome
Table S25. Secondary metabolite backbone-forming enzyme encoded by the Didymella keratinophila 9M1 genome
Table S26. Secondary metabolite backbone-forming enzyme encoded by the Didymella heteroderae 28M1 genome
Table S27. Reactions of the Didymella glomerata strain Pj-2 on 30 maize lines representing cultivars, inbred lines and landraces

## Sheet: Table S1 
Table S1. Transposable elements in the D. glomerata Pj-2 genome
	number of elements	length occupied	percentage of sequence
1. Retroelements	661	328869 bp	0.0099
SINEs:	2	136 bp	0
Penelope	26	1770 bp	0.0001
LINEs:	173	14659 bp	0.0004
CRE/SLACS	3	320 bp	0
L2/CR1/Rex	2	99 bp	0
R1/LOA/Jockey	46	4502 bp	0.0001
R2/R4/NeSL	4	181 bp	0
RTE/Bov-B	12	692 bp	0
L1/CIN4	13	898 bp	0
LTR elements:	486	314074 bp	0.0095
BEL/Pao	15	1672 bp	0.0001
Ty1/Copia	112	43216 bp	0.0013
Gypsy/DIRS1	342	267878 bp	0.0081
Retroviral	9	610 bp	0
2. DNA transposons	448	297166 bp	0.009
hobo-Activator	43	3359 bp	0.0001
Tc1-IS630-Pogo	271	279710 bp	0.0084
En-Spm	0	0 bp	0
MuDR-IS905	0	0 bp	0
PiggyBac	3	562 bp	0
Tourist/Harbinger	9	932 bp	0
Other (Mirage, P-element, Transib)	2	98 bp	0
Rolling-circles	0	0 bp	0
3. Unclassified:	37	7437 bp	0.0002
Total interspersed repeats:		633472 bp	0.0191
Small RNA:	0	0 bp	0
Satellites:	40	3535 bp	0.0001
Simple repeats:	34	3618 bp	0.0001
Low complexity:	1	156 bp	0

## Sheet: Table S2
Table S2. Clustering of 90,823 proteins coded by eight strains representing six Didymella spp. (Didymella glomerata Pj-2, CBS 528.66 and M27-16, D. pinodes WTN-11-157, D. keratinophila 9M11, D. heteroderae 28M1, D. exigua CBS 183.55 and Ascochyta [Didymella] rabiei ArMe14)
>Cluster 0
0	275aa, >scaffold7.t1... *
1	275aa, >scaffold7.t386... at 100.00%								protein prefix	species	strains
2	275aa, >scaffold13.t118... at 100.00%								scaffold	Didymella glomerata	Pj-2
3	275aa, >scaffold14.t122... at 100.00%								JAFJTP	Didymella glomerata	CBS 528.66
4	107aa, >scaffold17.t2... at 96.26%								JAKJXN	Didymella glomerata	M27-16
5	275aa, >scaffold20.t1... at 100.00%								RWZB	Didymella pinodes	WTN-11-157
6	275aa, >scaffold27.t159... at 100.00%								9M1	Didymella keratinophila	9M1
>Cluster 1									28M1	Didymella heteroderae	28M1
0	1317aa, >scaffold2.t94... at 97.57%								CBS183.55	Didymella exigua	CBS 183.55
1	494aa, >scaffold2.t95... at 99.60%								Me14	Didymella (Ascochyta) rabiei	ArMe14
2	923aa, >scaffold2.t96... at 97.83%
3	324aa, >scaffold2.t97... at 99.38%
4	3214aa, >JAFJTP010000011.1.g4331... *
>Cluster 2
0	362aa, >scaffold18.t66... at 99.17%
1	786aa, >scaffold18.t67... at 96.18%
2	248aa, >scaffold18.t68... at 100.00%
3	239aa, >scaffold18.t69... at 90.38%
4	1695aa, >JAFJTP010000012.1.g4578... *
>Cluster 3
0	103aa, >scaffold2.t348... at 95.15%
1	384aa, >scaffold20.t114... at 92.71%
2	103aa, >scaffold20.t115... at 96.12%
3	103aa, >JAFJTP010000009.1.g3793... at 95.15%
4	585aa, >JAFJTP010000018.1.g6007... *
>Cluster 4
0	2407aa, >scaffold3.t374... at 99.29%
1	626aa, >scaffold3.t375... at 100.00%
2	1045aa, >scaffold3.t376... at 98.28%
3	4912aa, >JAFJTP010000007.1.g3003... *
>Cluster 5
0	828aa, >scaffold10.t408... at 96.14%
1	862aa, >scaffold10.t409... at 96.40%
2	945aa, >scaffold10.t410... at 94.60%
3	3152aa, >JAFJTP010000048.1.g10219... *
>Cluster 6
0	848aa, >scaffold11.t30... at 90.68%
1	1160aa, >scaffold11.t31... at 96.55%
2	883aa, >scaffold11.t32... at 98.07%
3	3016aa, >JAFJTP010000046.1.g10097... *
>Cluster 7
0	523aa, >scaffold11.t15... at 99.24%
1	778aa, >scaffold11.t16... at 97.94%
2	1470aa, >scaffold11.t17... at 98.84%
3	2860aa, >JAFJTP010000046.1.g10112... *
>Cluster 8
0	404aa, >scaffold5.t39... at 92.57%
1	442aa, >scaffold5.t40... at 95.93%
2	1493aa, >scaffold5.t41... at 98.93%
3	2751aa, >JAFJTP010000025.1.g7319... *
>Cluster 9
0	416aa, >scaffold1.t257... at 97.60%
1	1013aa, >scaffold1.t258... at 99.61%
2	522aa, >scaffold1.t259... at 99.04%
3	2406aa, >JAFJTP010000005.1.g2256... *
>Cluster 10
0	349aa, >scaffold6.t465... at 100.00%
1	1216aa, >scaffold6.t466... at 99.34%
2	686aa, >scaffold6.t467... at 99.42%
3	2335aa, >JAFJTP010000003.1.g1592... *
>Cluster 11
0	1210aa, >scaffold13.t242... at 98.84%
1	310aa, >scaffold13.t243... at 99.68%
2	498aa, >scaffold13.t244... at 99.20%
3	2115aa, >JAFJTP010000020.1.g6463... *
>Cluster 12
0	719aa, >scaffold9.t393... at 96.66%
1	1302aa, >scaffold9.t394... at 99.00%
2	79aa, >scaffold9.t395... at 100.00%
3	2113aa, >JAFJTP010000019.1.g6100... *
>Cluster 13
0	216aa, >scaffold1.t240... at 93.52%
1	966aa, >scaffold1.t241... at 96.48%
2	804aa, >scaffold1.t242... at 92.91%
3	2067aa, >JAFJTP010000005.1.g2242... *
>Cluster 14
0	417aa, >scaffold4.t355... at 94.00%
1	446aa, >scaffold4.t356... at 94.84%
2	964aa, >scaffold4.t357... at 99.07%
3	1937aa, >JAFJTP010000001.1.g130... *
>Cluster 15
0	70aa, >scaffold1.t292... at 92.86%
1	578aa, >scaffold1.t294... at 98.27%
2	394aa, >scaffold1.t295... at 99.75%
3	1767aa, >JAFJTP010000005.1.g2285... *
>Cluster 16
0	436aa, >scaffold9.t377... at 96.10%
1	686aa, >scaffold9.t378... at 94.17%
2	700aa, >scaffold9.t379... at 99.86%
3	1760aa, >JAFJTP010000019.1.g6118... *
>Cluster 17
0	201aa, >scaffold4.t166... at 90.55%
1	1057aa, >scaffold4.t167... at 96.59%
2	417aa, >scaffold4.t168... at 96.64%
3	1716aa, >JAFJTP010000001.1.g354... *
>Cluster 18
0	332aa, >scaffold7.t185... at 99.10%
1	1105aa, >scaffold7.t186... at 96.29%
2	269aa, >scaffold7.t187... at 96.65%
3	1691aa, >JAFJTP010000002.1.g872... *
>Cluster 19
0	221aa, >scaffold10.t211... at 94.12%
1	454aa, >scaffold10.t212... at 99.12%
2	333aa, >scaffold10.t213... at 98.50%
3	1643aa, >JAFJTP010000010.1.g4025... *
>Cluster 20
0	195aa, >scaffold15.t186... at 99.49%
1	1076aa, >scaffold15.t187... at 98.61%
2	202aa, >scaffold15.t188... at 94.55%
3	1642aa, >JAFJTP010000013.1.g4742... *
>Cluster 21
0	254aa, >scaffold3.t28... at 99.21%
1	743aa, >scaffold3.t29... at 92.19%
2	563aa, >scaffold3.t30... at 97.16%
3	1619aa, >JAFJTP010000006.1.g2758... *
>Cluster 22
0	464aa, >scaffold8.t65... at 97.84%
1	608aa, >scaffold8.t66... at 98.19%
2	457aa, >scaffold8.t67... at 97.81%
3	1600aa, >JAFJTP010000015.1.g5346... *
>Cluster 23
0	339aa, >scaffold13.t11... at 90.86%
1	245aa, >scaffold13.t12... at 95.92%
2	693aa, >scaffold13.t13... at 97.69%
3	1520aa, >JAFJTP010000055.1.g10666... *
>Cluster 24
0	289aa, >scaffold22.t181... at 95.16%
1	292aa, >scaffold22.t182... at 97.26%
2	447aa, >scaffold22.t183... at 97.76%
3	1509aa, >JAFJTP010000006.1.g2524... *
>Cluster 25
0	389aa, >scaffold16.t219... at 97.94%
1	452aa, >scaffold16.t220... at 98.01%
2	314aa, >scaffold16.t222... at 97.13%
3	1464aa, >JAFJTP010000033.1.g8682... *
>Cluster 26
0	222aa, >scaffold25.t224... at 100.00%
1	530aa, >scaffold25.t225... at 99.43%
2	574aa, >scaffold25.t226... at 99.83%
3	1445aa, >JAFJTP010000022.1.g6885... *
>Cluster 27
0	259aa, >scaffold21.t97... at 92.66%
1	516aa, >scaffold21.t98... at 98.26%
2	606aa, >scaffold21.t99... at 97.36%
3	1394aa, >JAFJTP010000026.1.g7505... *
>Cluster 28
0	472aa, >scaffold18.t27... at 93.64%
1	531aa, >scaffold18.t28... at 98.87%
2	251aa, >scaffold18.t29... at 98.41%
3	1380aa, >JAFJTP010000012.1.g4625... *
>Cluster 29
0	353aa, >scaffold19.t110... at 96.60%
1	400aa, >scaffold19.t111... at 99.50%
2	350aa, >scaffold19.t112... at 99.14%
3	1328aa, >JAFJTP010000021.1.g6646... *
>Cluster 30
0	285aa, >scaffold24.t116... at 97.19%
1	426aa, >scaffold24.t117... at 99.30%
2	477aa, >scaffold24.t118... at 94.34%
3	1315aa, >JAFJTP010000004.1.g1732... *
>Cluster 31
0	206aa, >scaffold2.t438... at 97.09%
1	249aa, >scaffold2.t439... at 98.80%
2	658aa, >scaffold2.t440... at 99.70%
3	1246aa, >JAFJTP010000009.1.g3697... *
>Cluster 32
0	551aa, >scaffold1.t413... at 99.82%
1	111aa, >scaffold1.t414... at 94.59%
2	502aa, >scaffold1.t415... at 96.41%
3	1190aa, >JAFJTP010000005.1.g2398... *
>Cluster 33
0	267aa, >scaffold3.t100... at 91.76%
1	506aa, >scaffold3.t101... at 97.63%
2	288aa, >scaffold3.t102... at 93.75%
3	1137aa, >JAFJTP010000042.1.g9695... *
>Cluster 34
0	551aa, >scaffold12.t350... at 99.82%
1	252aa, >scaffold12.t351... at 90.87%
2	215aa, >scaffold12.t352... at 90.70%
3	1014aa, >JAFJTP010000016.1.g5479... *
>Cluster 35
0	236aa, >scaffold14.t40... at 98.31%
1	266aa, >scaffold14.t41... at 96.24%
2	352aa, >scaffold14.t42... at 94.60%
3	975aa, >JAFJTP010000012.1.g4509... *
>Cluster 36
0	375aa, >scaffold8.t425... at 97.87%
1	108aa, >scaffold8.t426... at 93.52%
2	359aa, >scaffold8.t427... at 96.66%
3	924aa, >JAFJTP010000017.1.g5783... *
>Cluster 37
0	221aa, >scaffold7.t452... at 98.19%
1	159aa, >scaffold7.t453... at 94.97%
2	426aa, >scaffold7.t454... at 99.30%
3	865aa, >JAFJTP010000002.1.g589... *
>Cluster 38
0	106aa, >scaffold2.t563... at 99.06%
1	137aa, >scaffold2.t564... at 99.27%
2	486aa, >scaffold2.t565... at 100.00%
3	849aa, >JAFJTP010000009.1.g3571... *
>Cluster 39
0	548aa, >scaffold25.t216... at 99.45%
1	74aa, >scaffold25.t217... at 100.00%
2	74aa, >scaffold25.t218... at 93.24%
3	717aa, >JAFJTP010000022.1.g6878... *
>Cluster 40
0	365aa, >scaffold1.t48... *
1	312aa, >scaffold2.t1... at 99.36%
2	312aa, >scaffold3.t55... at 100.00%
3	123aa, >scaffold31.t1... at 99.19%
>Cluster 41
0	4336aa, >scaffold11.t396... at 96.84%
1	239aa, >scaffold11.t397... at 96.23%
2	4549aa, >JAFJTP010000038.1.g9240... *
>Cluster 42
0	1257aa, >scaffold7.t482... at 97.06%
1	2057aa, >scaffold7.t483... at 99.37%
2	4161aa, >JAFJTP010000002.1.g556... *
>Cluster 43
0	453aa, >scaffold2.t106... at 100.00%
1	2683aa, >scaffold2.t107... at 99.59%
2	3461aa, >JAFJTP010000011.1.g4318... *
>Cluster 44
0	599aa, >scaffold2.t161... at 99.67%
1	2646aa, >scaffold2.t162... at 99.66%
2	3242aa, >JAFJTP010000011.1.g4263... *
>Cluster 45
0	318aa, >scaffold14.t99... at 97.48%
1	1860aa, >scaffold14.t100... at 97.20%
2	3132aa, >JAFJTP010000012.1.g4434... *
>Cluster 46
0	669aa, >scaffold4.t417... at 90.43%
1	1718aa, >scaffold4.t418... at 98.08%
2	2931aa, >JAFJTP010000001.1.g69... *
>Cluster 47
0	505aa, >scaffold18.t251... at 97.43%
1	2252aa, >scaffold18.t252... at 99.11%
2	2814aa, >JAFJTP010000040.1.g9419... *
>Cluster 48
0	434aa, >scaffold6.t6... at 97.47%
1	413aa, >scaffold6.t7... at 97.82%
2	2694aa, >JAFJTP010000003.1.g1114... *
>Cluster 49
0	873aa, >scaffold18.t183... at 99.54%
1	1680aa, >scaffold18.t184... at 99.52%
2	2678aa, >JAFJTP010000032.1.g8450... *
>Cluster 50
0	584aa, >scaffold6.t91... at 97.95%
1	435aa, >scaffold6.t92... at 94.48%
2	2628aa, >JAFJTP010000003.1.g1199... *
>Cluster 51
0	579aa, >scaffold19.t133... at 97.58%
1	1510aa, >scaffold19.t134... at 99.01%
2	2611aa, >JAFJTP010000021.1.g6665... *
>Cluster 52
0	1201aa, >scaffold21.t134... at 95.75%
1	1079aa, >scaffold21.t136... at 99.63%
2	2476aa, >JAFJTP010000026.1.g7465... *
>Cluster 53
0	1140aa, >scaffold1.t22... at 99.04%
1	523aa, >scaffold1.t23... at 96.75%
2	2426aa, >JAFJTP010000054.1.g10624... *
>Cluster 54
0	1080aa, >scaffold14.t240... at 99.63%
1	1254aa, >scaffold14.t241... at 99.92%
2	2423aa, >JAFJTP010000070.1.g11158... *
>Cluster 55
0	873aa, >scaffold10.t2... at 93.47%
1	738aa, >scaffold10.t3... at 99.86%
2	2264aa, >JAFJTP010000044.1.g9855... *
>Cluster 56
0	357aa, >scaffold15.t149... at 97.20%
1	726aa, >scaffold15.t150... at 91.60%
2	2218aa, >JAFJTP010000013.1.g4707... *
>Cluster 57
0	342aa, >scaffold19.t196... at 99.71%
1	617aa, >scaffold19.t198... at 93.68%
2	2187aa, >JAFJTP010000027.1.g7620... *
>Cluster 58
0	638aa, >scaffold16.t213... at 99.69%
1	1415aa, >scaffold16.t214... at 97.10%
2	2170aa, >JAFJTP010000033.1.g8688... *
>Cluster 59
0	1232aa, >scaffold5.t483... at 98.78%
1	885aa, >scaffold5.t484... at 97.18%
2	2143aa, >JAFJTP010000036.1.g8984... *
>Cluster 60
0	59aa, >scaffold6.t293... at 100.00%
1	1311aa, >scaffold6.t294... at 99.77%
2	2118aa, >JAFJTP010000003.1.g1411... *
>Cluster 61
0	862aa, >scaffold8.t192... at 96.75%
1	446aa, >scaffold8.t193... at 93.27%
2	2078aa, >JAFJTP010000015.1.g5191... *
>Cluster 62
0	319aa, >scaffold2.t331... at 99.06%
1	1707aa, >scaffold2.t332... at 98.83%
2	2072aa, >JAFJTP010000009.1.g3809... *
>Cluster 63
0	1607aa, >scaffold12.t167... at 99.25%
1	399aa, >scaffold12.t168... at 95.74%
2	2056aa, >JAFJTP010000024.1.g7084... *
>Cluster 64
0	1578aa, >scaffold4.t300... at 96.96%
1	506aa, >scaffold4.t301... at 95.26%
2	2052aa, >JAFJTP010000001.1.g197... *
>Cluster 65
0	924aa, >scaffold13.t198... at 90.80%
1	1139aa, >scaffold13.t199... at 97.72%
2	2048aa, >JAFJTP010000020.1.g6506... *
>Cluster 66
0	1234aa, >scaffold13.t7... at 99.19%
1	754aa, >scaffold13.t8... at 99.73%
2	2026aa, >JAFJTP010000055.1.g10662... *
>Cluster 67
0	489aa, >scaffold12.t214... at 98.36%
1	1481aa, >scaffold12.t215... at 98.11%
2	2020aa, >JAFJTP010000016.1.g5619... *
>Cluster 68
0	485aa, >scaffold5.t455... at 92.16%
1	1093aa, >scaffold5.t456... at 98.90%
2	1999aa, >JAFJTP010000036.1.g8958... *
>Cluster 69
0	1095aa, >scaffold1.t436... at 96.89%
1	671aa, >scaffold1.t437... at 98.66%
2	1993aa, >JAFJTP010000049.1.g10273... *
>Cluster 70
0	1319aa, >scaffold14.t16... at 96.89%
1	602aa, >scaffold14.t17... at 94.85%
2	1949aa, >JAFJTP010000012.1.g4534... *
>Cluster 71
0	1379aa, >scaffold6.t407... at 98.11%
1	576aa, >scaffold6.t408... at 94.79%
2	1939aa, >JAFJTP010000003.1.g1538... *
>Cluster 72
0	675aa, >scaffold9.t18... at 97.78%
1	1071aa, >scaffold9.t19... at 99.91%
2	1928aa, >JAFJTP010000043.1.g9828... *
>Cluster 73
0	710aa, >scaffold7.t480... at 99.15%
1	1171aa, >scaffold7.t481... at 99.83%
2	1903aa, >JAFJTP010000002.1.g557... *
>Cluster 74
0	686aa, >scaffold4.t118... at 97.23%
1	1074aa, >scaffold4.t119... at 97.02%
2	1871aa, >JAFJTP010000001.1.g411... *
>Cluster 75
0	616aa, >scaffold3.t554... at 99.51%
1	1168aa, >scaffold3.t555... at 96.58%
2	1863aa, >JAFJTP010000007.1.g2807... *
>Cluster 76
0	440aa, >scaffold26.t15... at 100.00%
1	492aa, >scaffold26.t16... at 99.19%
2	1843aa, >JAFJTP010000017.1.g5808... *
>Cluster 77
0	303aa, >scaffold12.t68... at 98.68%
1	502aa, >scaffold12.t69... at 91.04%
2	1842aa, >JAFJTP010000024.1.g7183... *
>Cluster 78
0	813aa, >scaffold12.t398... at 99.26%
1	649aa, >scaffold12.t399... at 92.76%
2	1827aa, >JAFJTP010000016.1.g5421... *
>Cluster 79
0	834aa, >scaffold10.t183... at 96.04%
1	1003aa, >scaffold10.t184... at 96.61%
2	1819aa, >JAFJTP010000010.1.g4051... *
>Cluster 80
0	467aa, >scaffold10.t149... at 97.86%
1	1179aa, >scaffold10.t150... at 95.08%
2	1801aa, >JAFJTP010000010.1.g4081... *
>Cluster 81
0	323aa, >scaffold2.t249... at 99.38%
1	1272aa, >scaffold2.t250... at 93.32%
2	1782aa, >JAFJTP010000011.1.g4178... *
>Cluster 82
0	836aa, >scaffold15.t300... at 96.29%
1	805aa, >scaffold15.t301... at 99.88%
2	1781aa, >JAFJTP010000013.1.g4863... *
>Cluster 83
0	515aa, >scaffold1.t309... at 95.34%
1	798aa, >scaffold1.t310... at 98.62%
2	1774aa, >JAFJTP010000005.1.g2297... *
>Cluster 84
0	673aa, >scaffold2.t482... at 98.22%
1	307aa, >scaffold2.t483... at 93.81%
2	1768aa, >JAFJTP010000009.1.g3654... *
>Cluster 85
0	249aa, >scaffold8.t136... at 92.37%
1	534aa, >scaffold8.t137... at 95.13%
2	1767aa, >JAFJTP010000015.1.g5260... *
>Cluster 86
0	1002aa, >scaffold6.t255... at 99.90%
1	740aa, >scaffold6.t256... at 95.81%
2	1760aa, >JAFJTP010000003.1.g1377... *
>Cluster 87
0	722aa, >scaffold19.t41... at 97.51%
1	350aa, >scaffold19.t42... at 96.57%
2	1748aa, >JAFJTP010000021.1.g6573... *
>Cluster 88
0	313aa, >scaffold12.t365... at 97.76%
1	1418aa, >scaffold12.t366... at 99.22%
2	1745aa, >JAFJTP010000016.1.g5466... *
>Cluster 89
0	534aa, >scaffold18.t76... at 98.50%
1	1077aa, >scaffold18.t77... at 99.91%
2	1726aa, >JAFJTP010000012.1.g4570... *
>Cluster 90
0	1047aa, >scaffold10.t137... at 96.94%
1	696aa, >scaffold10.t138... at 99.86%
2	1722aa, >JAFJTP010000010.1.g4090... *
>Cluster 91
0	472aa, >scaffold16.t77... at 90.89%
1	555aa, >scaffold16.t78... at 95.14%
2	1698aa, >JAFJTP010000023.1.g7033... *
>Cluster 92
0	914aa, >scaffold4.t351... at 95.95%
1	821aa, >scaffold4.t352... at 97.20%
2	1693aa, >JAFJTP010000001.1.g133... *
>Cluster 93
0	902aa, >scaffold4.t129... at 99.89%
1	718aa, >scaffold4.t130... at 93.73%
2	1691aa, >JAFJTP010000001.1.g393... *
>Cluster 94
0	629aa, >scaffold8.t7... at 99.84%
1	1008aa, >scaffold8.t8... at 96.53%
2	1683aa, >JAFJTP010000015.1.g5403... *
>Cluster 95
0	1678aa, >scaffold21.t120... *
1	517aa, >JAFJTP010000026.1.g7480... at 99.81%
2	1158aa, >JAFJTP010000026.1.g7482... at 99.57%
>Cluster 96
0	1094aa, >scaffold1.t140... at 99.82%
1	500aa, >scaffold1.t141... at 98.20%
2	1674aa, >JAFJTP010000005.1.g2140... *
>Cluster 97
0	787aa, >scaffold2.t466... at 98.73%
1	785aa, >scaffold2.t467... at 94.78%
2	1667aa, >JAFJTP010000009.1.g3670... *
>Cluster 98
0	1160aa, >scaffold5.t58... at 97.50%
1	402aa, >scaffold5.t59... at 99.50%
2	1659aa, >JAFJTP010000025.1.g7335... *
>Cluster 99
0	441aa, >scaffold16.t161... at 96.83%
1	790aa, >scaffold16.t162... at 96.08%
2	1658aa, >JAFJTP010000023.1.g6944... *
>Cluster 100
0	676aa, >scaffold19.t279... at 100.00%
1	776aa, >scaffold19.t280... at 98.71%
2	1657aa, >JAFJTP010000027.1.g7706... *
>Cluster 101
0	905aa, >scaffold8.t195... at 99.45%
1	295aa, >scaffold8.t196... at 100.00%
2	1637aa, >JAFJTP010000015.1.g5187... *
>Cluster 102
0	740aa, >scaffold23.t5... at 98.78%
1	325aa, >scaffold23.t6... at 95.08%
2	1637aa, >JAFJTP010000028.1.g7774... *
>Cluster 103
0	284aa, >scaffold1.t585... at 96.13%
1	671aa, >scaffold1.t586... at 99.40%
2	1634aa, >JAFJTP010000041.1.g9560... *
>Cluster 104
0	519aa, >scaffold6.t182... at 98.84%
1	753aa, >scaffold6.t183... at 99.47%
2	1620aa, >JAFJTP010000003.1.g1302... *
>Cluster 105
0	468aa, >scaffold23.t54... at 95.09%
1	519aa, >scaffold23.t55... at 99.42%
2	1618aa, >JAFJTP010000028.1.g7824... *
>Cluster 106
0	522aa, >scaffold11.t303... at 98.85%
1	825aa, >scaffold11.t304... at 98.67%
2	1615aa, >JAFJTP010000014.1.g4946... *
>Cluster 107
0	975aa, >scaffold10.t259... at 95.90%
1	586aa, >scaffold10.t260... at 98.98%
2	1603aa, >JAFJTP010000010.1.g3979... *
>Cluster 108
0	1034aa, >scaffold5.t62... at 99.52%
1	549aa, >scaffold5.t63... at 100.00%
2	1600aa, >JAFJTP010000025.1.g7338... *
>Cluster 109
0	889aa, >scaffold19.t262... at 99.55%
1	678aa, >scaffold19.t263... at 99.71%
2	1596aa, >JAFJTP010000027.1.g7685... *
>Cluster 110
0	199aa, >scaffold2.t394... at 100.00%
1	1113aa, >scaffold2.t395... at 96.59%
2	1590aa, >JAFJTP010000009.1.g3743... *
>Cluster 111
0	371aa, >scaffold6.t118... at 99.73%
1	1186aa, >scaffold6.t119... at 97.55%
2	1587aa, >JAFJTP010000003.1.g1234... *
>Cluster 112
0	734aa, >scaffold25.t158... at 99.86%
1	574aa, >scaffold25.t159... at 97.21%
2	1541aa, >JAFJTP010000022.1.g6814... *
>Cluster 113
0	430aa, >scaffold7.t215... at 98.60%
1	1068aa, >scaffold7.t216... at 95.88%
2	1536aa, >JAFJTP010000002.1.g842... *
>Cluster 114
0	661aa, >scaffold5.t343... at 99.70%
1	637aa, >scaffold5.t344... at 99.37%
2	1536aa, >JAFJTP010000030.1.g8182... *
>Cluster 115
0	479aa, >scaffold1.t445... at 99.58%
1	1051aa, >scaffold1.t446... at 98.29%
2	1535aa, >JAFJTP010000049.1.g10280... *
>Cluster 116
0	134aa, >scaffold2.t223... at 100.00%
1	799aa, >scaffold2.t224... at 94.62%
2	1530aa, >JAFJTP010000011.1.g4204... *
>Cluster 117
0	410aa, >scaffold2.t193... at 97.56%
1	804aa, >scaffold2.t195... at 95.77%
2	1518aa, >JAFJTP010000011.1.g4229... *
>Cluster 118
0	688aa, >scaffold22.t58... at 90.70%
1	359aa, >scaffold22.t60... at 93.87%
2	1515aa, >JAFJTP010000006.1.g2657... *
>Cluster 119
0	690aa, >scaffold8.t198... at 96.38%
1	843aa, >scaffold8.t199... at 99.76%
2	1511aa, >JAFJTP010000015.1.g5183... *
>Cluster 120
0	1177aa, >scaffold8.t235... at 99.92%
1	333aa, >scaffold8.t236... at 97.00%
2	1511aa, >JAFJTP010000061.1.g10963... *
>Cluster 121
0	670aa, >scaffold28.t8... at 96.57%
1	815aa, >scaffold28.t9... at 96.69%
2	1505aa, >JAFJTP010000002.1.g1088... *
>Cluster 122
0	404aa, >scaffold10.t9... at 93.07%
1	1128aa, >scaffold10.t10... at 99.91%
2	1501aa, >JAFJTP010000044.1.g9860... *
>Cluster 123
0	837aa, >scaffold4.t114... at 92.00%
1	720aa, >scaffold4.t115... at 93.75%
2	1494aa, >JAFJTP010000001.1.g415... *
>Cluster 124
0	599aa, >scaffold22.t247... at 97.50%
1	282aa, >scaffold22.t248... at 96.45%
2	1489aa, >JAFJTP010000006.1.g2452... *
>Cluster 125
0	446aa, >scaffold10.t321... at 99.78%
1	1004aa, >scaffold10.t322... at 98.80%
2	1487aa, >JAFJTP010000010.1.g3915... *
>Cluster 126
0	861aa, >scaffold7.t409... at 98.37%
1	462aa, >scaffold7.t410... at 94.37%
2	1472aa, >JAFJTP010000002.1.g634... *
>Cluster 127
0	404aa, >scaffold23.t10... at 99.75%
1	943aa, >scaffold23.t11... at 99.89%
2	1471aa, >JAFJTP010000028.1.g7777... *
>Cluster 128
0	279aa, >scaffold4.t280... at 98.92%
1	1116aa, >scaffold4.t281... at 98.30%
2	1469aa, >JAFJTP010000001.1.g220... *
>Cluster 129
0	567aa, >scaffold12.t93... at 96.47%
1	886aa, >scaffold12.t94... at 99.77%
2	1457aa, >JAFJTP010000024.1.g7157... *
>Cluster 130
0	665aa, >scaffold14.t81... at 95.34%
1	736aa, >scaffold14.t82... at 90.62%
2	1456aa, >JAFJTP010000012.1.g4460... *
>Cluster 131
0	156aa, >scaffold4.t306... at 95.51%
1	1192aa, >scaffold4.t307... at 98.07%
2	1451aa, >JAFJTP010000001.1.g192... *
>Cluster 132
0	867aa, >scaffold25.t64... at 99.65%
1	488aa, >scaffold25.t65... at 98.98%
2	1448aa, >JAFJTP010000047.1.g10131... *
>Cluster 133
0	1038aa, >scaffold11.t450... at 98.65%
1	343aa, >scaffold11.t451... at 100.00%
2	1446aa, >JAFJTP010000038.1.g9191... *
>Cluster 134
0	894aa, >scaffold3.t166... at 97.09%
1	525aa, >scaffold3.t167... at 93.14%
2	1446aa, >JAFJTP010000050.1.g10396... *
>Cluster 135
0	633aa, >scaffold4.t311... at 99.37%
1	760aa, >scaffold4.t312... at 100.00%
2	1445aa, >JAFJTP010000001.1.g186... *
>Cluster 136
0	836aa, >scaffold18.t6... at 98.92%
1	602aa, >scaffold18.t7... at 95.18%
2	1438aa, >JAFJTP010000012.1.g4648... *
>Cluster 137
0	797aa, >scaffold2.t289... at 98.62%
1	420aa, >scaffold2.t290... at 99.76%
2	1437aa, >JAFJTP010000009.1.g3849... *
>Cluster 138
0	345aa, >scaffold1.t318... at 91.88%
1	567aa, >scaffold1.t319... at 99.65%
2	1436aa, >JAFJTP010000005.1.g2305... *
>Cluster 139
0	233aa, >scaffold16.t63... at 100.00%
1	1197aa, >scaffold16.t64... at 98.16%
2	1432aa, >JAFJTP010000023.1.g7048... *
>Cluster 140
0	679aa, >scaffold12.t142... at 93.52%
1	237aa, >scaffold12.t143... at 98.73%
2	1432aa, >JAFJTP010000024.1.g7108... *
>Cluster 141
0	688aa, >scaffold15.t260... at 96.37%
1	563aa, >scaffold15.t261... at 98.05%
2	1429aa, >JAFJTP010000013.1.g4824... *
>Cluster 142
0	359aa, >scaffold2.t260... at 96.38%
1	1041aa, >scaffold2.t261... at 99.04%
2	1427aa, >JAFJTP010000011.1.g4167... *
>Cluster 143
0	757aa, >scaffold2.t577... at 99.08%
1	227aa, >scaffold2.t578... at 92.95%
2	1425aa, >JAFJTP010000009.1.g3562... *
>Cluster 144
0	1108aa, >scaffold13.t289... at 99.64%
1	240aa, >scaffold13.t290... at 92.50%
2	1425aa, >JAFJTP010000020.1.g6416... *
>Cluster 145
0	970aa, >scaffold23.t47... at 97.11%
1	169aa, >scaffold23.t49... at 95.27%
2	1425aa, >JAFJTP010000028.1.g7818... *
>Cluster 146
0	928aa, >scaffold25.t105... at 99.89%
1	474aa, >scaffold25.t106... at 90.30%
2	1418aa, >JAFJTP010000022.1.g6758... *
>Cluster 147
0	1061aa, >scaffold9.t396... at 99.53%
1	308aa, >scaffold9.t397... at 99.35%
2	1416aa, >JAFJTP010000019.1.g6099... *
>Cluster 148
0	324aa, >scaffold9.t91... at 95.37%
1	478aa, >scaffold9.t92... at 95.40%
2	1416aa, >JAFJTP010000037.1.g9073... *
>Cluster 149
0	416aa, >scaffold15.t76... at 98.80%
1	851aa, >scaffold15.t77... at 92.13%
2	1416aa, >JAFJTP010000051.1.g10444... *
>Cluster 150
0	578aa, >scaffold5.t494... at 97.06%
1	423aa, >scaffold5.t495... at 98.82%
2	1415aa, >JAFJTP010000036.1.g8997... *
>Cluster 151
0	1166aa, >scaffold13.t369... at 99.14%
1	106aa, >scaffold13.t370... at 100.00%
2	1409aa, >JAFJTP010000020.1.g6338... *
>Cluster 152
0	446aa, >scaffold28.t19... at 96.86%
1	914aa, >scaffold28.t20... at 98.47%
2	1405aa, >JAFJTP010000002.1.g1106... *
>Cluster 153
0	296aa, >scaffold16.t9... at 100.00%
1	1095aa, >scaffold16.t10... at 98.17%
2	1400aa, >JAFJTP010000059.1.g10884... *
>Cluster 154
0	836aa, >scaffold15.t117... at 98.92%
1	521aa, >scaffold15.t118... at 99.04%
2	1392aa, >JAFJTP010000013.1.g4671... *
>Cluster 155
0	604aa, >scaffold1.t248... at 100.00%
1	818aa, >scaffold1.t249... at 95.97%
2	1391aa, >JAFJTP010000005.1.g2249... *
>Cluster 156
0	1102aa, >scaffold7.t373... at 95.10%
1	313aa, >scaffold7.t374... at 99.04%
2	1376aa, >JAFJTP010000002.1.g670... *
>Cluster 157
0	216aa, >scaffold16.t147... at 100.00%
1	1133aa, >scaffold16.t148... at 98.15%
2	1371aa, >JAFJTP010000023.1.g6963... *
>Cluster 158
0	544aa, >scaffold21.t148... at 100.00%
1	822aa, >scaffold21.t149... at 98.42%
2	1371aa, >JAFJTP010000026.1.g7452... *
>Cluster 159
0	833aa, >scaffold3.t283... at 99.64%
1	451aa, >scaffold3.t284... at 94.90%
2	1367aa, >JAFJTP010000007.1.g3092... *
>Cluster 160
0	221aa, >scaffold2.t335... at 94.57%
1	791aa, >scaffold2.t337... at 97.47%
2	1366aa, >JAFJTP010000009.1.g3804... *
>Cluster 161
0	1124aa, >scaffold10.t112... at 97.86%
1	148aa, >scaffold10.t113... at 100.00%
2	1364aa, >JAFJTP010000010.1.g4113... *
>Cluster 162
0	505aa, >scaffold9.t290... at 92.28%
1	820aa, >scaffold9.t291... at 99.63%
2	1362aa, >JAFJTP010000019.1.g6217... *
>Cluster 163
0	666aa, >scaffold16.t174... at 98.05%
1	372aa, >scaffold16.t175... at 99.46%
2	1357aa, >JAFJTP010000023.1.g6931... *
>Cluster 164
0	654aa, >scaffold2.t566... at 99.69%
1	384aa, >scaffold2.t568... at 99.48%
2	1355aa, >JAFJTP010000009.1.g3570... *
>Cluster 165
0	392aa, >scaffold19.t152... at 98.47%
1	484aa, >scaffold19.t153... at 94.63%
2	1355aa, >JAFJTP010000021.1.g6690... *
>Cluster 166
0	722aa, >scaffold7.t319... at 99.72%
1	633aa, >scaffold7.t320... at 94.31%
2	1353aa, >JAFJTP010000002.1.g735... *
>Cluster 167
0	533aa, >scaffold1.t96... at 97.94%
1	726aa, >scaffold1.t97... at 96.83%
2	1353aa, >JAFJTP010000005.1.g2093... *
>Cluster 168
0	103aa, >scaffold7.t432... at 94.17%
1	1083aa, >scaffold7.t433... at 96.68%
2	1348aa, >JAFJTP010000002.1.g608... *
>Cluster 169
0	662aa, >scaffold12.t176... at 99.09%
1	670aa, >scaffold12.t177... at 97.31%
2	1347aa, >JAFJTP010000024.1.g7074... *
>Cluster 170
0	584aa, >scaffold9.t101... at 94.52%
1	632aa, >scaffold9.t102... at 95.57%
2	1347aa, >JAFJTP010000037.1.g9083... *
>Cluster 171
0	571aa, >scaffold21.t73... at 90.72%
1	820aa, >scaffold21.t74... at 97.44%
2	1342aa, >JAFJTP010000026.1.g7532... *
>Cluster 172
0	983aa, >scaffold13.t339... at 94.91%
1	147aa, >scaffold13.t340... at 91.84%
2	1341aa, >JAFJTP010000020.1.g6364... *
>Cluster 173
0	725aa, >scaffold17.t205... at 92.14%
1	448aa, >scaffold17.t206... at 100.00%
2	1330aa, >JAFJTP010000008.1.g3382... *
>Cluster 174
0	698aa, >scaffold12.t290... at 96.42%
1	628aa, >scaffold12.t291... at 99.84%
2	1327aa, >JAFJTP010000016.1.g5535... *
>Cluster 175
0	357aa, >scaffold22.t55... at 92.16%
1	638aa, >scaffold22.t56... at 98.90%
2	1321aa, >JAFJTP010000006.1.g2659... *
>Cluster 176
0	263aa, >scaffold17.t306... at 98.48%
1	881aa, >scaffold17.t307... at 98.18%
2	1319aa, >JAFJTP010000008.1.g3498... *
>Cluster 177
0	834aa, >scaffold13.t200... at 99.64%
1	279aa, >scaffold13.t201... at 94.98%
2	1313aa, >JAFJTP010000020.1.g6505... *
>Cluster 178
0	269aa, >scaffold2.t377... at 97.03%
1	1065aa, >scaffold2.t378... at 98.03%
2	1312aa, >JAFJTP010000009.1.g3763... *
>Cluster 179
0	914aa, >scaffold19.t188... at 99.02%
1	381aa, >scaffold19.t189... at 97.11%
2	1299aa, >JAFJTP010000027.1.g7611... *
>Cluster 180
0	333aa, >scaffold18.t179... at 99.40%
1	932aa, >scaffold18.t180... at 96.78%
2	1297aa, >JAFJTP010000032.1.g8453... *
>Cluster 181
0	830aa, >scaffold12.t385... at 95.90%
1	395aa, >scaffold12.t386... at 99.24%
2	1294aa, >JAFJTP010000016.1.g5439... *
>Cluster 182
0	414aa, >scaffold15.t268... at 95.17%
1	497aa, >scaffold15.t269... at 91.55%
2	1293aa, >JAFJTP010000013.1.g4831... *
>Cluster 183
0	650aa, >scaffold8.t316... at 100.00%
1	349aa, >scaffold8.t317... at 99.43%
2	1293aa, >JAFJTP010000045.1.g10026... *
>Cluster 184
0	797aa, >scaffold5.t74... at 99.62%
1	327aa, >scaffold5.t75... at 98.17%
2	1292aa, >JAFJTP010000025.1.g7347... *
>Cluster 185
0	294aa, >scaffold17.t103... at 98.64%
1	575aa, >scaffold17.t104... at 99.30%
2	1290aa, >JAFJTP010000008.1.g3281... *
>Cluster 186
0	258aa, >scaffold19.t221... at 100.00%
1	598aa, >scaffold19.t222... at 91.47%
2	1283aa, >JAFJTP010000027.1.g7644... *
>Cluster 187
0	112aa, >scaffold9.t224... at 95.54%
1	1135aa, >scaffold9.t225... at 95.33%
2	1280aa, >JAFJTP010000019.1.g6288... *
>Cluster 188
0	596aa, >scaffold19.t102... at 97.99%
1	454aa, >scaffold19.t103... at 92.07%
2	1280aa, >JAFJTP010000021.1.g6640... *
>Cluster 189
0	371aa, >scaffold23.t7... at 94.88%
1	882aa, >scaffold23.t8... at 100.00%
2	1276aa, >JAFJTP010000028.1.g7775... *
>Cluster 190
0	118aa, >scaffold9.t49... at 100.00%
1	1156aa, >scaffold9.t50... at 99.39%
2	1274aa, >JAFJTP010000043.1.g9795... *
>Cluster 191
0	790aa, >scaffold20.t108... at 99.37%
1	478aa, >scaffold20.t109... at 100.00%
2	1271aa, >JAFJTP010000018.1.g6015... *
>Cluster 192
0	511aa, >scaffold3.t128... at 98.04%
1	783aa, >scaffold3.t129... at 97.96%
2	1271aa, >JAFJTP010000042.1.g9724... *
>Cluster 193
0	224aa, >scaffold4.t314... at 100.00%
1	1018aa, >scaffold4.t315... at 98.43%
2	1268aa, >JAFJTP010000001.1.g184... *
>Cluster 194
0	549aa, >scaffold6.t73... at 91.44%
1	270aa, >scaffold6.t74... at 99.63%
2	1266aa, >JAFJTP010000003.1.g1182... *
>Cluster 195
0	831aa, >scaffold10.t324... at 99.52%
1	256aa, >scaffold10.t325... at 99.61%
2	1266aa, >JAFJTP010000010.1.g3913... *
>Cluster 196
0	728aa, >scaffold16.t52... at 95.47%
1	319aa, >scaffold16.t53... at 99.69%
2	1264aa, >JAFJTP010000023.1.g7061... *
>Cluster 197
0	527aa, >scaffold19.t177... at 98.29%
1	543aa, >scaffold19.t178... at 98.90%
2	1263aa, >JAFJTP010000027.1.g7599... *
>Cluster 198
0	202aa, >scaffold7.t107... at 96.04%
1	853aa, >scaffold7.t108... at 97.77%
2	1258aa, >JAFJTP010000002.1.g958... *
>Cluster 199
0	920aa, >scaffold10.t204... at 99.02%
1	299aa, >scaffold10.t205... at 93.98%
2	1258aa, >JAFJTP010000010.1.g4031... *
>Cluster 200
0	127aa, >scaffold11.t283... at 100.00%
1	1054aa, >scaffold11.t284... at 97.25%
2	1257aa, >JAFJTP010000014.1.g4962... *
>Cluster 201
0	1095aa, >scaffold16.t191... at 95.62%
1	130aa, >scaffold16.t192... at 91.54%
2	1255aa, >JAFJTP010000023.1.g6914... *
>Cluster 202
0	731aa, >scaffold5.t296... at 99.32%
1	496aa, >scaffold5.t297... at 99.80%
2	1255aa, >JAFJTP010000030.1.g8230... *
>Cluster 203
0	631aa, >scaffold16.t102... at 90.65%
1	559aa, >scaffold16.t103... at 99.28%
2	1254aa, >JAFJTP010000023.1.g7007... *
>Cluster 204
0	661aa, >scaffold12.t357... at 98.79%
1	436aa, >scaffold12.t358... at 94.95%
2	1253aa, >JAFJTP010000016.1.g5473... *
>Cluster 205
0	449aa, >scaffold21.t257... at 98.66%
1	525aa, >scaffold21.t258... at 94.10%
2	1249aa, >JAFJTP010000064.1.g11032... *
>Cluster 206
0	595aa, >scaffold20.t122... at 95.80%
1	606aa, >scaffold20.t123... at 91.09%
2	1248aa, >JAFJTP010000018.1.g5997... *
>Cluster 207
0	810aa, >scaffold27.t141... at 98.77%
1	424aa, >scaffold27.t142... at 98.11%
2	1246aa, >JAFJTP010000004.1.g1901... *
>Cluster 208
0	500aa, >scaffold17.t42... at 100.00%
1	718aa, >scaffold17.t43... at 98.89%
2	1240aa, >JAFJTP010000008.1.g3212... *
>Cluster 209
0	178aa, >scaffold10.t161... at 92.13%
1	356aa, >scaffold10.t162... at 98.88%
2	1236aa, >JAFJTP010000010.1.g4070... *
>Cluster 210
0	605aa, >scaffold23.t260... at 99.67%
1	636aa, >scaffold23.t261... at 93.71%
2	1236aa, >JAFJTP010000031.1.g8242... *
>Cluster 211
0	177aa, >scaffold18.t209... at 98.87%
1	992aa, >scaffold18.t210... at 98.29%
2	1235aa, >JAFJTP010000032.1.g8422... *
>Cluster 212
0	439aa, >scaffold16.t29... at 98.86%
1	366aa, >scaffold16.t31... at 96.45%
2	1231aa, >JAFJTP010000059.1.g10862... *
>Cluster 213
0	669aa, >scaffold7.t45... at 97.16%
1	576aa, >scaffold7.t46... at 98.96%
2	1229aa, >JAFJTP010000002.1.g1027... *
>Cluster 214
0	852aa, >scaffold1.t109... at 95.77%
1	272aa, >scaffold1.t110... at 99.63%
2	1227aa, >JAFJTP010000005.1.g2107... *
>Cluster 215
0	509aa, >scaffold2.t493... at 97.84%
1	319aa, >scaffold2.t494... at 98.75%
2	1226aa, >JAFJTP010000009.1.g3645... *
>Cluster 216
0	501aa, >scaffold1.t561... at 98.60%
1	677aa, >scaffold1.t562... at 99.56%
2	1225aa, >JAFJTP010000041.1.g9586... *
>Cluster 217
0	298aa, >scaffold14.t162... at 98.66%
1	288aa, >scaffold14.t164... at 98.61%
2	1215aa, >JAFJTP010000035.1.g8912... *
>Cluster 218
0	384aa, >scaffold21.t285... at 100.00%
1	662aa, >scaffold21.t286... at 97.43%
2	1214aa, >JAFJTP010000058.1.g10832... *
>Cluster 219
0	677aa, >scaffold19.t79... at 99.11%
1	340aa, >scaffold19.t80... at 94.41%
2	1210aa, >JAFJTP010000021.1.g6618... *
>Cluster 220
0	939aa, >scaffold2.t272... at 98.83%
1	265aa, >scaffold2.t273... at 100.00%
2	1208aa, >JAFJTP010000011.1.g4155... *
>Cluster 221
0	605aa, >scaffold19.t141... at 96.03%
1	435aa, >scaffold19.t142... at 93.56%
2	1205aa, >JAFJTP010000021.1.g6673... *
>Cluster 222
0	422aa, >scaffold12.t170... at 99.76%
1	796aa, >scaffold12.t171... at 98.24%
2	1205aa, >JAFJTP010000024.1.g7081... *
>Cluster 223
0	402aa, >scaffold8.t335... at 97.01%
1	483aa, >scaffold8.t336... at 95.24%
2	1203aa, >JAFJTP010000020.1.g6318... *
>Cluster 224
0	839aa, >scaffold3.t126... at 99.40%
1	207aa, >scaffold3.t127... at 99.52%
2	1200aa, >JAFJTP010000042.1.g9723... *
>Cluster 225
0	394aa, >scaffold6.t422... at 99.49%
1	376aa, >scaffold6.t424... at 99.73%
2	1190aa, >JAFJTP010000003.1.g1551... *
>Cluster 226
0	578aa, >scaffold9.t132... at 97.40%
1	353aa, >scaffold9.t133... at 96.88%
2	1184aa, >JAFJTP010000037.1.g9112... *
>Cluster 227
0	351aa, >scaffold10.t99... at 94.30%
1	809aa, >scaffold10.t100... at 96.54%
2	1176aa, >JAFJTP010000010.1.g4124... *
>Cluster 228
0	763aa, >scaffold2.t296... at 98.30%
1	189aa, >scaffold2.t298... at 92.06%
2	1169aa, >JAFJTP010000009.1.g3844... *
>Cluster 229
0	450aa, >scaffold12.t324... at 98.00%
1	706aa, >scaffold12.t325... at 99.72%
2	1169aa, >JAFJTP010000016.1.g5500... *
>Cluster 230
0	574aa, >scaffold20.t230... at 99.13%
1	294aa, >scaffold20.t231... at 97.62%
2	1168aa, >JAFJTP010000062.1.g10981... *
>Cluster 231
0	509aa, >scaffold2.t605... at 97.25%
1	650aa, >scaffold2.t606... at 99.69%
2	1163aa, >JAFJTP010000009.1.g3537... *
>Cluster 232
0	692aa, >scaffold18.t332... at 93.79%
1	371aa, >scaffold18.t333... at 96.77%
2	1161aa, >JAFJTP010000040.1.g9516... *
>Cluster 233
0	688aa, >scaffold3.t154... at 99.13%
1	449aa, >scaffold3.t155... at 100.00%
2	1161aa, >JAFJTP010000050.1.g10408... *
>Cluster 234
0	313aa, >scaffold11.t433... at 96.81%
1	582aa, >scaffold11.t435... at 98.11%
2	1160aa, >JAFJTP010000038.1.g9207... *
>Cluster 235
0	590aa, >scaffold4.t177... at 98.81%
1	495aa, >scaffold4.t178... at 98.59%
2	1159aa, >JAFJTP010000001.1.g343... *
>Cluster 236
0	727aa, >scaffold8.t22... at 90.78%
1	373aa, >scaffold8.t23... at 94.64%
2	1159aa, >JAFJTP010000015.1.g5390... *
>Cluster 237
0	524aa, >scaffold8.t366... at 94.85%
1	592aa, >scaffold8.t367... at 96.28%
2	1159aa, >JAFJTP010000017.1.g5724... *
>Cluster 238
0	393aa, >scaffold16.t93... at 95.67%
1	531aa, >scaffold16.t94... at 99.81%
2	1157aa, >JAFJTP010000023.1.g7020... *
>Cluster 239
0	421aa, >scaffold1.t403... at 95.25%
1	478aa, >scaffold1.t405... at 99.79%
2	1155aa, >JAFJTP010000005.1.g2391... *
>Cluster 240
0	395aa, >scaffold13.t71... at 94.68%
1	563aa, >scaffold13.t72... at 100.00%
2	1153aa, >JAFJTP010000067.1.g11097... *
>Cluster 241
0	764aa, >scaffold4.t375... at 98.17%
1	273aa, >scaffold4.t376... at 99.63%
2	1142aa, >JAFJTP010000001.1.g108... *
>Cluster 242
0	464aa, >scaffold26.t91... at 99.57%
1	629aa, >scaffold26.t92... at 99.68%
2	1141aa, >JAFJTP010000029.1.g7918... *
>Cluster 243
0	580aa, >scaffold10.t11... at 97.76%
1	563aa, >scaffold10.t12... at 95.20%
2	1140aa, >JAFJTP010000044.1.g9861... *
>Cluster 244
0	567aa, >scaffold14.t110... at 99.82%
1	533aa, >scaffold14.t111... at 96.44%
2	1139aa, >JAFJTP010000012.1.g4423... *
>Cluster 245
0	262aa, >scaffold1.t478... at 99.62%
1	746aa, >scaffold1.t479... at 97.99%
2	1136aa, >JAFJTP010000049.1.g10313... *
>Cluster 246
0	584aa, >scaffold7.t34... at 96.58%
1	486aa, >scaffold7.t35... at 97.33%
2	1131aa, >JAFJTP010000002.1.g1039... *
>Cluster 247
0	723aa, >scaffold2.t125... at 98.34%
1	347aa, >scaffold2.t126... at 100.00%
2	1131aa, >JAFJTP010000011.1.g4300... *
>Cluster 248
0	370aa, >scaffold22.t131... at 98.38%
1	581aa, >scaffold22.t132... at 91.05%
2	1130aa, >JAFJTP010000006.1.g2577... *
>Cluster 249
0	442aa, >scaffold14.t152... at 100.00%
1	555aa, >scaffold14.t153... at 97.30%
2	1130aa, >JAFJTP010000035.1.g8921... *
>Cluster 250
0	1121aa, >scaffold6.t386... *
1	634aa, >JAFJTP010000003.1.g1515... at 95.90%
2	538aa, >JAFJTP010000003.1.g1516... at 91.82%
>Cluster 251
0	171aa, >scaffold5.t359... at 91.81%
1	910aa, >scaffold5.t360... at 99.56%
2	1121aa, >JAFJTP010000030.1.g8166... *
>Cluster 252
0	328aa, >scaffold24.t108... at 100.00%
1	788aa, >scaffold24.t109... at 94.16%
2	1120aa, >JAFJTP010000004.1.g1725... *
>Cluster 253
0	338aa, >scaffold3.t49... at 98.82%
1	558aa, >scaffold3.t50... at 94.62%
2	1120aa, >JAFJTP010000006.1.g2776... *
>Cluster 254
0	543aa, >scaffold20.t54... at 99.08%
1	543aa, >scaffold20.t55... at 99.26%
2	1118aa, >JAFJTP010000068.1.g11111... *
>Cluster 255
0	940aa, >scaffold4.t449... at 99.79%
1	151aa, >scaffold4.t450... at 94.04%
2	1117aa, >JAFJTP010000001.1.g36... *
>Cluster 256
0	646aa, >scaffold13.t237... at 99.23%
1	400aa, >scaffold13.t238... at 96.75%
2	1117aa, >JAFJTP010000020.1.g6467... *
>Cluster 257
0	345aa, >scaffold6.t417... at 97.39%
1	761aa, >scaffold6.t418... at 99.61%
2	1115aa, >JAFJTP010000003.1.g1547... *
>Cluster 258
0	532aa, >scaffold8.t205... at 97.93%
1	561aa, >scaffold8.t206... at 97.50%
2	1115aa, >JAFJTP010000015.1.g5176... *
>Cluster 259
0	511aa, >scaffold23.t203... at 95.89%
1	615aa, >scaffold23.t204... at 97.40%
2	1110aa, >JAFJTP010000031.1.g8311... *
>Cluster 260
0	649aa, >scaffold16.t116... at 99.38%
1	349aa, >scaffold16.t117... at 100.00%
2	1108aa, >JAFJTP010000023.1.g6995... *
>Cluster 261
0	390aa, >scaffold21.t176... at 100.00%
1	519aa, >scaffold21.t177... at 96.34%
2	1108aa, >JAFJTP010000026.1.g7427... *
>Cluster 262
0	758aa, >scaffold19.t18... at 96.31%
1	345aa, >scaffold19.t19... at 91.59%
2	1106aa, >JAFJTP010000021.1.g6549... *
>Cluster 263
0	231aa, >scaffold2.t220... at 90.91%
1	739aa, >scaffold2.t221... at 97.97%
2	1099aa, >JAFJTP010000011.1.g4207... *
>Cluster 264
0	485aa, >scaffold14.t271... at 94.23%
1	489aa, >scaffold14.t272... at 99.59%
2	1095aa, >JAFJTP010000052.1.g10502... *
>Cluster 265
0	499aa, >scaffold10.t125... at 100.00%
1	531aa, >scaffold10.t126... at 95.48%
2	1094aa, >JAFJTP010000010.1.g4102... *
>Cluster 266
0	464aa, >scaffold24.t48... at 95.26%
1	132aa, >scaffold24.t49... at 93.94%
2	1090aa, >JAFJTP010000004.1.g1657... *
>Cluster 267
0	185aa, >scaffold19.t242... at 96.22%
1	588aa, >scaffold19.t243... at 97.96%
2	1083aa, >JAFJTP010000027.1.g7665... *
>Cluster 268
0	377aa, >scaffold22.t129... at 90.98%
1	581aa, >scaffold22.t130... at 91.74%
2	1081aa, >JAFJTP010000006.1.g2578... *
>Cluster 269
0	97aa, >scaffold10.t311... at 100.00%
1	198aa, >scaffold10.t312... at 94.44%
2	1080aa, >JAFJTP010000010.1.g3924... *
>Cluster 270
0	605aa, >scaffold2.t207... at 99.67%
1	313aa, >scaffold2.t208... at 99.04%
2	1079aa, >JAFJTP010000011.1.g4218... *
>Cluster 271
0	686aa, >scaffold10.t252... at 95.48%
1	293aa, >scaffold10.t253... at 92.83%
2	1077aa, >JAFJTP010000010.1.g3984... *
>Cluster 272
0	692aa, >scaffold2.t523... at 99.28%
1	326aa, >scaffold2.t524... at 99.39%
2	1073aa, >JAFJTP010000009.1.g3614... *
>Cluster 273
0	546aa, >scaffold22.t176... at 92.49%
1	498aa, >scaffold22.t177... at 98.80%
2	1069aa, >JAFJTP010000006.1.g2528... *
>Cluster 274
0	215aa, >scaffold13.t232... at 94.88%
1	882aa, >scaffold13.t233... at 94.33%
2	1067aa, >JAFJTP010000020.1.g6471... *
>Cluster 275
0	356aa, >scaffold2.t122... at 94.10%
1	670aa, >scaffold2.t123... at 98.51%
2	1065aa, >JAFJTP010000011.1.g4302... *
>Cluster 276
0	749aa, >scaffold27.t131... at 96.53%
1	280aa, >scaffold27.t132... at 93.57%
2	1060aa, >JAFJTP010000004.1.g1914... *
>Cluster 277
0	684aa, >scaffold5.t347... at 93.42%
1	309aa, >scaffold5.t348... at 98.38%
2	1059aa, >JAFJTP010000030.1.g8180... *
>Cluster 278
0	1053aa, >scaffold2.t137... *
1	528aa, >JAFJTP010000011.1.g4288... at 92.23%
2	513aa, >JAFJTP010000011.1.g4289... at 99.22%
>Cluster 279
0	906aa, >scaffold9.t39... at 99.34%
1	113aa, >scaffold9.t40... at 97.35%
2	1052aa, >JAFJTP010000043.1.g9805... *
>Cluster 280
0	308aa, >scaffold21.t214... at 95.45%
1	744aa, >scaffold21.t215... at 96.91%
2	1051aa, >JAFJTP010000053.1.g10569... *
>Cluster 281
0	565aa, >scaffold24.t175... at 95.40%
1	463aa, >scaffold24.t176... at 99.78%
2	1050aa, >JAFJTP010000004.1.g1791... *
>Cluster 282
0	190aa, >scaffold19.t155... at 99.47%
1	828aa, >scaffold19.t156... at 98.79%
2	1049aa, >JAFJTP010000021.1.g6692... *
>Cluster 283
0	570aa, >scaffold27.t149... at 98.60%
1	60aa, >scaffold27.t150... at 98.33%
2	1046aa, >JAFJTP010000004.1.g1889... *
>Cluster 284
0	454aa, >scaffold26.t73... at 98.24%
1	247aa, >scaffold26.t74... at 93.52%
2	1044aa, >JAFJTP010000017.1.g5884... *
>Cluster 285
0	413aa, >scaffold21.t125... at 99.27%
1	499aa, >scaffold21.t126... at 95.79%
2	1044aa, >JAFJTP010000026.1.g7473... *
>Cluster 286
0	651aa, >scaffold2.t603... at 94.01%
1	330aa, >scaffold2.t604... at 99.09%
2	1043aa, >JAFJTP010000009.1.g3538... *
>Cluster 287
0	297aa, >scaffold11.t299... at 98.99%
1	672aa, >scaffold11.t300... at 99.85%
2	1041aa, >JAFJTP010000014.1.g4949... *
>Cluster 288
0	627aa, >scaffold10.t40... at 94.90%
1	203aa, >scaffold10.t41... at 97.04%
2	1041aa, >JAFJTP010000044.1.g9891... *
>Cluster 289
0	384aa, >scaffold15.t196... at 90.89%
1	260aa, >scaffold15.t197... at 99.23%
2	1040aa, >JAFJTP010000013.1.g4754... *
>Cluster 290
0	768aa, >scaffold1.t525... at 99.48%
1	275aa, >scaffold1.t526... at 97.09%
2	1036aa, >JAFJTP010000041.1.g9621... *
>Cluster 291
0	264aa, >scaffold8.t270... at 90.15%
1	583aa, >scaffold8.t271... at 95.71%
2	1036aa, >JAFJTP010000045.1.g9976... *
>Cluster 292
0	1034aa, >scaffold7.t41... *
1	886aa, >JAFJTP010000002.1.g1030... at 93.68%
2	147aa, >JAFJTP010000002.1.g1031... at 95.92%
>Cluster 293
0	417aa, >scaffold24.t112... at 97.84%
1	615aa, >scaffold24.t113... at 98.86%
2	1032aa, >JAFJTP010000004.1.g1728... *
>Cluster 294
0	547aa, >scaffold16.t332... at 100.00%
1	448aa, >scaffold16.t333... at 95.09%
2	1031aa, >JAFJTP010000033.1.g8551... *
>Cluster 295
0	461aa, >scaffold23.t99... at 95.88%
1	269aa, >scaffold23.t100... at 95.54%
2	1030aa, >JAFJTP010000028.1.g7869... *
>Cluster 296
0	98aa, >scaffold5.t24... at 96.94%
1	848aa, >scaffold5.t25... at 97.41%
2	1028aa, >JAFJTP010000025.1.g7298... *
>Cluster 297
0	414aa, >scaffold5.t149... at 92.27%
1	653aa, >scaffold5.t150... at 99.69%
2	1028aa, >JAFJTP010000034.1.g8836... *
>Cluster 298
0	503aa, >scaffold6.t209... at 100.00%
1	205aa, >scaffold6.t210... at 100.00%
2	1027aa, >JAFJTP010000003.1.g1330... *
>Cluster 299
0	263aa, >scaffold21.t17... at 98.86%
1	723aa, >scaffold21.t18... at 99.03%
2	1026aa, >JAFJTP010000026.1.g7594... *
>Cluster 300
0	676aa, >scaffold26.t193... at 96.60%
1	352aa, >scaffold26.t194... at 96.88%
2	1026aa, >JAFJTP010000029.1.g8048... *
>Cluster 301
0	503aa, >scaffold24.t26... at 96.62%
1	481aa, >scaffold24.t27... at 99.58%
2	1023aa, >JAFJTP010000004.1.g1632... *
>Cluster 302
0	271aa, >scaffold2.t550... at 98.89%
1	510aa, >scaffold2.t551... at 94.12%
2	1019aa, >JAFJTP010000009.1.g3584... *
>Cluster 303
0	722aa, >scaffold12.t187... at 97.65%
1	309aa, >scaffold12.t188... at 98.71%
2	1019aa, >JAFJTP010000016.1.g5645... *
>Cluster 304
0	711aa, >scaffold18.t131... at 99.58%
1	235aa, >scaffold18.t132... at 99.57%
2	1017aa, >JAFJTP010000032.1.g8503... *
>Cluster 305
0	176aa, >scaffold9.t248... at 100.00%
1	791aa, >scaffold9.t249... at 97.85%
2	1016aa, >JAFJTP010000019.1.g6263... *
>Cluster 306
0	262aa, >scaffold6.t47... at 91.22%
1	794aa, >scaffold6.t48... at 97.86%
2	1015aa, >JAFJTP010000003.1.g1159... *
>Cluster 307
0	728aa, >scaffold10.t351... at 100.00%
1	234aa, >scaffold10.t352... at 96.58%
2	1013aa, >JAFJTP010000010.1.g3889... *
>Cluster 308
0	332aa, >scaffold24.t6... at 100.00%
1	550aa, >scaffold24.t7... at 97.09%
2	1009aa, >JAFJTP010000004.1.g1603... *
>Cluster 309
0	555aa, >scaffold15.t126... at 98.56%
1	392aa, >scaffold15.t127... at 100.00%
2	1004aa, >JAFJTP010000013.1.g4678... *
>Cluster 310
0	595aa, >scaffold11.t37... at 97.82%
1	352aa, >scaffold11.t38... at 95.45%
2	1002aa, >JAFJTP010000046.1.g10093... *
>Cluster 311
0	316aa, >scaffold3.t31... at 90.51%
1	516aa, >scaffold3.t32... at 97.29%
2	998aa, >JAFJTP010000006.1.g2759... *
>Cluster 312
0	195aa, >scaffold12.t124... at 98.46%
1	812aa, >scaffold12.t125... at 98.03%
2	998aa, >JAFJTP010000024.1.g7127... *
>Cluster 313
0	176aa, >scaffold7.t147... at 100.00%
1	599aa, >scaffold7.t148... at 97.16%
2	996aa, >JAFJTP010000002.1.g917... *
>Cluster 314
0	615aa, >scaffold15.t298... at 99.67%
1	397aa, >scaffold15.t299... at 92.95%
2	986aa, >JAFJTP010000013.1.g4862... *
>Cluster 315
0	338aa, >scaffold2.t152... at 97.34%
1	615aa, >scaffold2.t153... at 99.51%
2	985aa, >JAFJTP010000011.1.g4271... *
>Cluster 316
0	566aa, >scaffold10.t404... at 97.17%
1	346aa, >scaffold10.t405... at 99.42%
2	985aa, >JAFJTP010000048.1.g10216... *
>Cluster 317
0	233aa, >scaffold2.t12... at 98.28%
1	434aa, >scaffold2.t13... at 97.47%
2	984aa, >JAFJTP010000065.1.g11054... *
>Cluster 318
0	793aa, >scaffold11.t34... at 98.61%
1	180aa, >scaffold11.t35... at 98.33%
2	981aa, >JAFJTP010000046.1.g10095... *
>Cluster 319
0	414aa, >scaffold19.t265... at 95.89%
1	243aa, >scaffold19.t266... at 91.36%
2	977aa, >JAFJTP010000027.1.g7689... *
>Cluster 320
0	345aa, >scaffold24.t168... at 100.00%
1	663aa, >scaffold24.t169... at 92.61%
2	976aa, >JAFJTP010000004.1.g1785... *
>Cluster 321
0	334aa, >scaffold20.t93... at 99.70%
1	536aa, >scaffold20.t94... at 100.00%
2	976aa, >JAFJTP010000018.1.g6033... *
>Cluster 322
0	412aa, >scaffold1.t357... at 98.30%
1	576aa, >scaffold1.t358... at 99.13%
2	975aa, >JAFJTP010000005.1.g2345... *
>Cluster 323
0	534aa, >scaffold19.t137... at 95.88%
1	404aa, >scaffold19.t138... at 96.53%
2	974aa, >JAFJTP010000021.1.g6669... *
>Cluster 324
0	576aa, >scaffold5.t189... at 99.31%
1	368aa, >scaffold5.t190... at 99.46%
2	970aa, >JAFJTP010000034.1.g8797... *
>Cluster 325
0	448aa, >scaffold12.t84... at 99.33%
1	471aa, >scaffold12.t85... at 99.58%
2	962aa, >JAFJTP010000024.1.g7166... *
>Cluster 326
0	172aa, >scaffold13.t270... at 100.00%
1	511aa, >scaffold13.t271... at 100.00%
2	960aa, >JAFJTP010000020.1.g6435... *
>Cluster 327
0	501aa, >scaffold9.t227... at 97.60%
1	463aa, >scaffold9.t228... at 94.38%
2	958aa, >JAFJTP010000019.1.g6286... *
>Cluster 328
0	401aa, >scaffold16.t320... at 98.25%
1	301aa, >scaffold16.t321... at 91.69%
2	958aa, >JAFJTP010000033.1.g8563... *
>Cluster 329
0	764aa, >scaffold13.t27... at 99.61%
1	165aa, >scaffold13.t28... at 99.39%
2	957aa, >JAFJTP010000055.1.g10682... *
>Cluster 330
0	182aa, >scaffold17.t149... at 97.25%
1	638aa, >scaffold17.t150... at 99.84%
2	956aa, >JAFJTP010000008.1.g3326... *
>Cluster 331
0	400aa, >scaffold1.t221... at 99.25%
1	495aa, >scaffold1.t222... at 95.96%
2	949aa, >JAFJTP010000005.1.g2224... *
>Cluster 332
0	324aa, >scaffold1.t181... at 99.69%
1	606aa, >scaffold1.t182... at 96.20%
2	948aa, >JAFJTP010000005.1.g2183... *
>Cluster 333
0	523aa, >scaffold13.t178... at 100.00%
1	397aa, >scaffold13.t179... at 96.98%
2	948aa, >JAFJTP010000039.1.g9409... *
>Cluster 334
0	271aa, >scaffold14.t221... at 100.00%
1	632aa, >scaffold14.t222... at 98.58%
2	947aa, >JAFJTP010000035.1.g8849... *
>Cluster 335
0	561aa, >scaffold7.t346... at 96.43%
1	319aa, >scaffold7.t347... at 98.12%
2	946aa, >JAFJTP010000002.1.g703... *
>Cluster 336
0	387aa, >scaffold12.t95... at 98.97%
1	540aa, >scaffold12.t96... at 99.81%
2	945aa, >JAFJTP010000024.1.g7156... *
>Cluster 337
0	280aa, >scaffold17.t116... at 99.64%
1	326aa, >scaffold17.t118... at 94.17%
2	944aa, >JAFJTP010000008.1.g3292... *
>Cluster 338
0	510aa, >scaffold6.t136... at 95.69%
1	424aa, >scaffold6.t137... at 100.00%
2	942aa, >JAFJTP010000003.1.g1252... *
>Cluster 339
0	208aa, >scaffold22.t15... at 94.23%
1	595aa, >scaffold22.t16... at 91.93%
2	936aa, >JAFJTP010000006.1.g2704... *
>Cluster 340
0	514aa, >scaffold8.t88... at 95.33%
1	479aa, >scaffold8.t89... at 93.74%
2	936aa, >JAFJTP010000015.1.g5319... *
>Cluster 341
0	625aa, >scaffold11.t193... at 97.60%
1	251aa, >scaffold11.t194... at 94.42%
2	935aa, >JAFJTP010000014.1.g5053... *
>Cluster 342
0	363aa, >scaffold6.t396... at 98.07%
1	392aa, >scaffold6.t397... at 92.86%
2	934aa, >JAFJTP010000003.1.g1527... *
>Cluster 343
0	447aa, >scaffold15.t270... at 98.88%
1	272aa, >scaffold15.t272... at 98.53%
2	931aa, >JAFJTP010000013.1.g4832... *
>Cluster 344
0	405aa, >scaffold12.t150... at 92.84%
1	328aa, >scaffold12.t151... at 99.09%
2	931aa, >JAFJTP010000024.1.g7101... *
>Cluster 345
0	673aa, >scaffold15.t312... at 98.37%
1	213aa, >scaffold15.t313... at 100.00%
2	930aa, >JAFJTP010000013.1.g4874... *
>Cluster 346
0	452aa, >scaffold13.t165... at 98.67%
1	438aa, >scaffold13.t166... at 98.63%
2	926aa, >JAFJTP010000039.1.g9396... *
>Cluster 347
0	92aa, >scaffold7.t114... at 95.65%
1	824aa, >scaffold7.t115... at 96.12%
2	925aa, >JAFJTP010000002.1.g949... *
>Cluster 348
0	290aa, >scaffold18.t70... at 98.97%
1	662aa, >scaffold18.t71... at 95.77%
2	925aa, >JAFJTP010000012.1.g4577... *
>Cluster 349
0	145aa, >scaffold8.t187... at 98.62%
1	580aa, >scaffold8.t188... at 96.55%
2	924aa, >JAFJTP010000015.1.g5199... *
>Cluster 350
0	483aa, >scaffold5.t130... at 99.79%
1	402aa, >scaffold5.t131... at 94.53%
2	923aa, >JAFJTP010000025.1.g7402... *
>Cluster 351
0	501aa, >scaffold7.t220... at 99.40%
1	407aa, >scaffold7.t221... at 97.05%
2	920aa, >JAFJTP010000002.1.g836... *
>Cluster 352
0	254aa, >scaffold9.t46... at 95.67%
1	524aa, >scaffold9.t47... at 93.32%
2	917aa, >JAFJTP010000043.1.g9797... *
>Cluster 353
0	406aa, >scaffold12.t198... at 96.31%
1	476aa, >scaffold12.t199... at 99.37%
2	915aa, >JAFJTP010000016.1.g5636... *
>Cluster 354
0	285aa, >scaffold5.t164... at 94.04%
1	428aa, >scaffold5.t165... at 92.29%
2	915aa, >JAFJTP010000034.1.g8822... *
>Cluster 355
0	249aa, >scaffold18.t211... at 99.60%
1	550aa, >scaffold18.t212... at 93.45%
2	912aa, >JAFJTP010000032.1.g8421... *
>Cluster 356
0	333aa, >scaffold13.t83... at 96.70%
1	597aa, >scaffold13.t84... at 98.99%
2	911aa, >JAFJTP010000067.1.g11086... *
>Cluster 357
0	428aa, >scaffold1.t90... at 99.77%
1	477aa, >scaffold1.t91... at 100.00%
2	910aa, >JAFJTP010000005.1.g2089... *
>Cluster 358
0	493aa, >scaffold12.t107... at 98.99%
1	416aa, >scaffold12.t108... at 96.15%
2	910aa, >JAFJTP010000024.1.g7144... *
>Cluster 359
0	386aa, >scaffold2.t589... at 96.37%
1	506aa, >scaffold2.t590... at 93.68%
2	907aa, >JAFJTP010000009.1.g3551... *
>Cluster 360
0	369aa, >scaffold24.t89... at 98.10%
1	133aa, >scaffold24.t90... at 94.74%
2	905aa, >JAFJTP010000004.1.g1708... *
>Cluster 361
0	346aa, >scaffold2.t411... at 97.69%
1	451aa, >scaffold2.t412... at 98.23%
2	902aa, >JAFJTP010000009.1.g3726... *
>Cluster 362
0	341aa, >scaffold5.t92... at 94.72%
1	571aa, >scaffold5.t93... at 99.47%
2	898aa, >JAFJTP010000025.1.g7361... *
>Cluster 363
0	105aa, >scaffold5.t464... at 99.05%
1	566aa, >scaffold5.t465... at 95.76%
2	898aa, >JAFJTP010000036.1.g8964... *
>Cluster 364
0	549aa, >scaffold4.t369... at 95.99%
1	367aa, >scaffold4.t370... at 99.46%
2	896aa, >JAFJTP010000001.1.g113... *
>Cluster 365
0	370aa, >scaffold5.t89... at 100.00%
1	497aa, >scaffold5.t90... at 95.17%
2	893aa, >JAFJTP010000025.1.g7359... *
>Cluster 366
0	296aa, >scaffold3.t291... at 99.66%
1	451aa, >scaffold3.t292... at 95.79%
2	892aa, >JAFJTP010000007.1.g3085... *
>Cluster 367
0	245aa, >scaffold19.t116... at 100.00%
1	636aa, >scaffold19.t117... at 98.74%
2	889aa, >JAFJTP010000021.1.g6650... *
>Cluster 368
0	247aa, >scaffold6.t248... at 99.60%
1	642aa, >scaffold6.t249... at 93.61%
2	888aa, >JAFJTP010000003.1.g1371... *
>Cluster 369
0	541aa, >scaffold18.t44... at 96.12%
1	135aa, >scaffold18.t45... at 97.78%
2	883aa, >JAFJTP010000012.1.g4607... *
>Cluster 370
0	449aa, >scaffold6.t260... at 92.65%
1	474aa, >scaffold6.t261... at 97.47%
2	881aa, >JAFJTP010000003.1.g1381... *
>Cluster 371
0	628aa, >scaffold10.t68... at 96.50%
1	172aa, >scaffold10.t69... at 98.26%
2	875aa, >JAFJTP010000044.1.g9922... *
>Cluster 372
0	358aa, >scaffold16.t155... at 96.09%
1	542aa, >scaffold16.t156... at 97.42%
2	873aa, >JAFJTP010000023.1.g6951... *
>Cluster 373
0	431aa, >scaffold12.t127... at 94.43%
1	407aa, >scaffold12.t128... at 100.00%
2	873aa, >JAFJTP010000024.1.g7125... *
>Cluster 374
0	346aa, >scaffold27.t82... at 94.51%
1	521aa, >scaffold27.t83... at 91.36%
2	870aa, >JAFJTP010000004.1.g1962... *
>Cluster 375
0	330aa, >scaffold26.t63... at 100.00%
1	457aa, >scaffold26.t64... at 100.00%
2	870aa, >JAFJTP010000017.1.g5875... *
>Cluster 376
0	455aa, >scaffold6.t426... at 92.53%
1	330aa, >scaffold6.t427... at 94.55%
2	867aa, >JAFJTP010000003.1.g1553... *
>Cluster 377
0	330aa, >scaffold5.t272... at 97.88%
1	396aa, >scaffold5.t273... at 99.49%
2	862aa, >JAFJTP010000034.1.g8705... *
>Cluster 378
0	511aa, >scaffold11.t264... at 92.95%
1	371aa, >scaffold11.t265... at 95.42%
2	861aa, >JAFJTP010000014.1.g4980... *
>Cluster 379
0	430aa, >scaffold19.t104... at 96.51%
1	264aa, >scaffold19.t105... at 98.11%
2	861aa, >JAFJTP010000021.1.g6641... *
>Cluster 380
0	659aa, >scaffold3.t171... at 99.54%
1	137aa, >scaffold3.t172... at 100.00%
2	855aa, >JAFJTP010000050.1.g10392... *
>Cluster 381
0	600aa, >scaffold13.t41... at 99.67%
1	246aa, >scaffold13.t42... at 95.53%
2	855aa, >JAFJTP010000055.1.g10695... *
>Cluster 382
0	426aa, >scaffold3.t159... at 100.00%
1	318aa, >scaffold3.t160... at 92.45%
2	853aa, >JAFJTP010000050.1.g10402... *
>Cluster 383
0	307aa, >scaffold1.t536... at 99.02%
1	545aa, >scaffold1.t537... at 100.00%
2	850aa, >JAFJTP010000041.1.g9613... *
>Cluster 384
0	348aa, >scaffold17.t269... at 99.43%
1	486aa, >scaffold17.t270... at 99.59%
2	849aa, >JAFJTP010000008.1.g3453... *
>Cluster 385
0	509aa, >scaffold3.t208... at 98.04%
1	346aa, >scaffold3.t209... at 97.69%
2	846aa, >JAFJTP010000050.1.g10345... *
>Cluster 386
0	734aa, >scaffold15.t288... at 97.00%
1	136aa, >scaffold15.t289... at 96.32%
2	845aa, >JAFJTP010000013.1.g4850... *
>Cluster 387
0	506aa, >scaffold15.t92... at 96.64%
1	272aa, >scaffold15.t93... at 100.00%
2	843aa, >JAFJTP010000051.1.g10462... *
>Cluster 388
0	421aa, >scaffold11.t293... at 100.00%
1	307aa, >scaffold11.t294... at 98.70%
2	839aa, >JAFJTP010000014.1.g4954... *
>Cluster 389
0	203aa, >scaffold11.t442... at 97.54%
1	627aa, >scaffold11.t443... at 93.94%
2	839aa, >JAFJTP010000038.1.g9200... *
>Cluster 390
0	518aa, >scaffold11.t313... at 100.00%
1	269aa, >scaffold11.t314... at 98.51%
2	835aa, >JAFJTP010000014.1.g4937... *
>Cluster 391
0	440aa, >scaffold25.t45... at 100.00%
1	388aa, >scaffold25.t46... at 98.71%
2	833aa, >JAFJTP010000047.1.g10150... *
>Cluster 392
0	504aa, >scaffold20.t64... at 94.64%
1	348aa, >scaffold20.t65... at 96.26%
2	832aa, >JAFJTP010000018.1.g6065... *
>Cluster 393
0	592aa, >scaffold1.t158... at 98.82%
1	223aa, >scaffold1.t159... at 92.38%
2	828aa, >JAFJTP010000005.1.g2161... *
>Cluster 394
0	345aa, >scaffold18.t291... at 97.39%
1	394aa, >scaffold18.t292... at 90.61%
2	827aa, >JAFJTP010000040.1.g9466... *
>Cluster 395
0	326aa, >scaffold24.t143... at 97.85%
1	500aa, >scaffold24.t144... at 98.60%
2	826aa, >JAFJTP010000004.1.g1758... *
>Cluster 396
0	72aa, >scaffold3.t240... at 90.28%
1	749aa, >scaffold3.t241... at 99.73%
2	826aa, >JAFJTP010000007.1.g3136... *
>Cluster 397
0	825aa, >scaffold6.t278... *
1	367aa, >JAFJTP010000003.1.g1397... at 95.10%
2	462aa, >JAFJTP010000003.1.g1398... at 97.84%
>Cluster 398
0	395aa, >scaffold5.t442... at 94.94%
1	149aa, >scaffold5.t444... at 100.00%
2	823aa, >JAFJTP010000030.1.g8079... *
>Cluster 399
0	272aa, >scaffold2.t185... at 100.00%
1	466aa, >scaffold2.t186... at 96.57%
2	819aa, >JAFJTP010000011.1.g4236... *
>Cluster 400
0	424aa, >scaffold6.t147... at 95.75%
1	380aa, >scaffold6.t148... at 98.42%
2	818aa, >JAFJTP010000003.1.g1264... *
>Cluster 401
0	335aa, >scaffold1.t604... at 90.75%
1	338aa, >scaffold1.t605... at 94.38%
2	818aa, >JAFJTP010000041.1.g9540... *
>Cluster 402
0	405aa, >scaffold18.t103... at 95.80%
1	328aa, >scaffold18.t104... at 91.46%
2	815aa, >JAFJTP010000032.1.g8533... *
>Cluster 403
0	620aa, >scaffold9.t333... at 100.00%
1	156aa, >scaffold9.t334... at 100.00%
2	812aa, >JAFJTP010000019.1.g6168... *
>Cluster 404
0	446aa, >scaffold25.t113... at 99.10%
1	372aa, >scaffold25.t114... at 98.92%
2	811aa, >JAFJTP010000022.1.g6764... *
>Cluster 405
0	555aa, >scaffold10.t141... at 99.64%
1	227aa, >scaffold10.t142... at 90.31%
2	806aa, >JAFJTP010000010.1.g4088... *
>Cluster 406
0	259aa, >scaffold17.t21... at 92.66%
1	524aa, >scaffold17.t22... at 98.09%
2	805aa, >JAFJTP010000008.1.g3187... *
>Cluster 407
0	368aa, >scaffold14.t127... at 99.46%
1	339aa, >scaffold14.t128... at 97.64%
2	805aa, >JAFJTP010000035.1.g8945... *
>Cluster 408
0	433aa, >scaffold11.t217... at 96.07%
1	379aa, >scaffold11.t218... at 99.47%
2	803aa, >JAFJTP010000014.1.g5029... *
>Cluster 409
0	576aa, >scaffold18.t187... at 98.78%
1	208aa, >scaffold18.t188... at 95.19%
2	796aa, >JAFJTP010000032.1.g8447... *
>Cluster 410
0	111aa, >scaffold1.t280... at 93.69%
1	678aa, >scaffold1.t281... at 98.82%
2	795aa, >JAFJTP010000005.1.g2276... *
>Cluster 411
0	489aa, >scaffold20.t119... at 95.71%
1	258aa, >scaffold20.t120... at 95.35%
2	794aa, >JAFJTP010000018.1.g6000... *
>Cluster 412
0	239aa, >scaffold6.t436... at 98.74%
1	152aa, >scaffold6.t438... at 98.68%
2	792aa, >JAFJTP010000003.1.g1560... *
>Cluster 413
0	348aa, >scaffold5.t98... at 92.24%
1	481aa, >scaffold5.t99... at 98.75%
2	791aa, >JAFJTP010000025.1.g7367... *
>Cluster 414
0	181aa, >scaffold16.t314... at 96.69%
1	401aa, >scaffold16.t316... at 99.50%
2	791aa, >JAFJTP010000033.1.g8567... *
>Cluster 415
0	340aa, >scaffold7.t169... at 90.29%
1	427aa, >scaffold7.t170... at 98.13%
2	789aa, >JAFJTP010000002.1.g890... *
>Cluster 416
0	259aa, >scaffold15.t15... at 98.84%
1	293aa, >scaffold15.t16... at 93.86%
2	789aa, >JAFJTP010000057.1.g10800... *
>Cluster 417
0	240aa, >scaffold10.t283... at 97.92%
1	402aa, >scaffold10.t284... at 99.75%
2	787aa, >JAFJTP010000010.1.g3956... *
>Cluster 418
0	400aa, >scaffold26.t45... at 100.00%
1	393aa, >scaffold26.t46... at 94.40%
2	787aa, >JAFJTP010000017.1.g5855... *
>Cluster 419
0	409aa, >scaffold23.t12... at 97.07%
1	406aa, >scaffold23.t13... at 95.81%
2	787aa, >JAFJTP010000028.1.g7778... *
>Cluster 420
0	191aa, >scaffold3.t66... at 98.95%
1	431aa, >scaffold3.t67... at 99.77%
2	787aa, >JAFJTP010000042.1.g9653... *
>Cluster 421
0	245aa, >scaffold3.t307... at 92.65%
1	517aa, >scaffold3.t308... at 98.84%
2	785aa, >JAFJTP010000007.1.g3068... *
>Cluster 422
0	355aa, >scaffold7.t281... at 97.18%
1	121aa, >scaffold7.t282... at 97.52%
2	784aa, >JAFJTP010000002.1.g774... *
>Cluster 423
0	344aa, >scaffold8.t249... at 95.93%
1	474aa, >scaffold8.t250... at 95.36%
2	782aa, >JAFJTP010000045.1.g9949... *
>Cluster 424
0	334aa, >scaffold27.t3... at 99.40%
1	421aa, >scaffold27.t4... at 92.64%
2	779aa, >JAFJTP010000004.1.g2045... *
>Cluster 425
0	490aa, >scaffold5.t31... at 91.02%
1	323aa, >scaffold5.t32... at 96.28%
2	779aa, >JAFJTP010000025.1.g7306... *
>Cluster 426
0	505aa, >scaffold5.t275... at 99.21%
1	274aa, >scaffold5.t276... at 99.27%
2	779aa, >JAFJTP010000034.1.g8703... *
>Cluster 427
0	552aa, >scaffold11.t122... at 99.09%
1	244aa, >scaffold11.t123... at 94.26%
2	777aa, >JAFJTP010000014.1.g5128... *
>Cluster 428
0	475aa, >scaffold1.t441... at 94.11%
1	333aa, >scaffold1.t442... at 96.70%
2	777aa, >JAFJTP010000049.1.g10277... *
>Cluster 429
0	420aa, >scaffold1.t533... at 93.10%
1	388aa, >scaffold1.t534... at 96.91%
2	770aa, >JAFJTP010000041.1.g9615... *
>Cluster 430
0	330aa, >scaffold15.t26... at 96.67%
1	243aa, >scaffold15.t27... at 100.00%
2	769aa, >JAFJTP010000057.1.g10789... *
>Cluster 431
0	169aa, >scaffold5.t83... at 98.22%
1	601aa, >scaffold5.t84... at 95.67%
2	768aa, >JAFJTP010000025.1.g7354... *
>Cluster 432
0	181aa, >scaffold4.t28... at 92.82%
1	487aa, >scaffold4.t29... at 99.59%
2	764aa, >JAFJTP010000001.1.g519... *
>Cluster 433
0	414aa, >scaffold6.t159... at 97.83%
1	305aa, >scaffold6.t160... at 99.34%
2	764aa, >JAFJTP010000003.1.g1278... *
>Cluster 434
0	292aa, >scaffold19.t14... at 97.26%
1	453aa, >scaffold19.t15... at 96.91%
2	763aa, >JAFJTP010000021.1.g6545... *
>Cluster 435
0	227aa, >scaffold8.t339... at 96.92%
1	421aa, >scaffold8.t340... at 94.30%
2	762aa, >JAFJTP010000020.1.g6321... *
>Cluster 436
0	470aa, >scaffold2.t555... at 91.49%
1	259aa, >scaffold2.t556... at 99.61%
2	761aa, >JAFJTP010000009.1.g3578... *
>Cluster 437
0	139aa, >scaffold13.t354... at 99.28%
1	315aa, >scaffold13.t356... at 99.68%
2	761aa, >JAFJTP010000020.1.g6350... *
>Cluster 438
0	596aa, >scaffold9.t34... at 98.32%
1	102aa, >scaffold9.t35... at 95.10%
2	761aa, >JAFJTP010000043.1.g9813... *
>Cluster 439
0	484aa, >scaffold9.t391... at 98.35%
1	215aa, >scaffold9.t392... at 91.63%
2	757aa, >JAFJTP010000019.1.g6101... *
>Cluster 440
0	179aa, >scaffold11.t132... at 100.00%
1	495aa, >scaffold11.t133... at 98.38%
2	754aa, >JAFJTP010000014.1.g5117... *
>Cluster 441
0	402aa, >scaffold6.t9... at 100.00%
1	345aa, >scaffold6.t10... at 100.00%
2	751aa, >JAFJTP010000003.1.g1117... *
>Cluster 442
0	253aa, >scaffold26.t87... at 92.89%
1	477aa, >scaffold26.t88... at 94.55%
2	750aa, >JAFJTP010000029.1.g7916... *
>Cluster 443
0	305aa, >scaffold1.t406... at 100.00%
1	374aa, >scaffold1.t407... at 96.26%
2	743aa, >JAFJTP010000005.1.g2392... *
>Cluster 444
0	386aa, >scaffold15.t173... at 99.48%
1	182aa, >scaffold15.t174... at 92.31%
2	739aa, >JAFJTP010000013.1.g4730... *
>Cluster 445
0	489aa, >scaffold3.t524... at 94.07%
1	216aa, >scaffold3.t525... at 98.61%
2	731aa, >JAFJTP010000007.1.g2840... *
>Cluster 446
0	358aa, >scaffold4.t399... at 100.00%
1	334aa, >scaffold4.t400... at 92.22%
2	727aa, >JAFJTP010000001.1.g85... *
>Cluster 447
0	151aa, >scaffold6.t40... at 100.00%
1	364aa, >scaffold6.t41... at 99.18%
2	726aa, >JAFJTP010000003.1.g1151... *
>Cluster 448
0	337aa, >scaffold16.t249... at 98.52%
1	289aa, >scaffold16.t250... at 98.96%
2	725aa, >JAFJTP010000033.1.g8643... *
>Cluster 449
0	339aa, >scaffold11.t320... at 99.41%
1	294aa, >scaffold11.t321... at 97.62%
2	724aa, >JAFJTP010000014.1.g4931... *
>Cluster 450
0	213aa, >scaffold11.t162... at 95.77%
1	291aa, >scaffold11.t163... at 97.94%
2	724aa, >JAFJTP010000014.1.g5085... *
>Cluster 451
0	420aa, >scaffold11.t135... at 96.19%
1	348aa, >scaffold11.t136... at 92.82%
2	722aa, >JAFJTP010000014.1.g5115... *
>Cluster 452
0	594aa, >scaffold8.t332... at 98.48%
1	106aa, >scaffold8.t333... at 99.06%
2	722aa, >JAFJTP010000020.1.g6316... *
>Cluster 453
0	153aa, >scaffold5.t409... at 99.35%
1	378aa, >scaffold5.t410... at 97.88%
2	721aa, >JAFJTP010000030.1.g8115... *
>Cluster 454
0	380aa, >scaffold3.t418... at 100.00%
1	313aa, >scaffold3.t419... at 92.65%
2	718aa, >JAFJTP010000007.1.g2958... *
>Cluster 455
0	401aa, >scaffold10.t346... at 100.00%
1	228aa, >scaffold10.t347... at 97.37%
2	718aa, >JAFJTP010000010.1.g3893... *
>Cluster 456
0	438aa, >scaffold26.t204... at 96.58%
1	241aa, >scaffold26.t205... at 98.76%
2	715aa, >JAFJTP010000029.1.g8063... *
>Cluster 457
0	195aa, >scaffold6.t269... at 93.85%
1	546aa, >scaffold6.t270... at 94.87%
2	714aa, >JAFJTP010000003.1.g1389... *
>Cluster 458
0	265aa, >scaffold16.t81... at 99.62%
1	446aa, >scaffold16.t82... at 99.55%
2	714aa, >JAFJTP010000023.1.g7032... *
>Cluster 459
0	326aa, >scaffold10.t170... at 93.25%
1	400aa, >scaffold10.t171... at 99.75%
2	713aa, >JAFJTP010000010.1.g4062... *
>Cluster 460
0	442aa, >scaffold14.t225... at 99.32%
1	163aa, >scaffold14.t226... at 96.93%
2	713aa, >JAFJTP010000035.1.g8845... *
>Cluster 461
0	436aa, >scaffold17.t5... at 97.71%
1	213aa, >scaffold17.t6... at 91.55%
2	712aa, >JAFJTP010000008.1.g3165... *
>Cluster 462
0	336aa, >scaffold9.t119... at 91.96%
1	315aa, >scaffold9.t120... at 97.78%
2	712aa, >JAFJTP010000037.1.g9105... *
>Cluster 463
0	214aa, >scaffold19.t23... at 96.73%
1	291aa, >scaffold19.t24... at 99.66%
2	711aa, >JAFJTP010000021.1.g6553... *
>Cluster 464
0	332aa, >scaffold2.t66... at 99.70%
1	382aa, >scaffold2.t67... at 95.55%
2	710aa, >JAFJTP010000011.1.g4359... *
>Cluster 465
0	527aa, >scaffold17.t299... at 95.07%
1	161aa, >scaffold17.t300... at 91.30%
2	708aa, >JAFJTP010000008.1.g3491... *
>Cluster 466
0	490aa, >scaffold12.t42... at 94.69%
1	119aa, >scaffold12.t43... at 94.12%
2	701aa, >JAFJTP010000024.1.g7209... *
>Cluster 467
0	201aa, >scaffold5.t457... at 100.00%
1	494aa, >scaffold5.t458... at 96.15%
2	700aa, >JAFJTP010000036.1.g8959... *
>Cluster 468
0	327aa, >scaffold19.t260... at 99.69%
1	321aa, >scaffold19.t261... at 99.07%
2	699aa, >JAFJTP010000027.1.g7684... *
>Cluster 469
0	104aa, >scaffold21.t224... at 98.08%
1	373aa, >scaffold21.t226... at 95.44%
2	699aa, >JAFJTP010000053.1.g10557... *
>Cluster 470
0	304aa, >scaffold6.t172... at 100.00%
1	356aa, >scaffold6.t173... at 98.88%
2	697aa, >JAFJTP010000003.1.g1292... *
>Cluster 471
0	361aa, >scaffold24.t81... at 96.40%
1	356aa, >scaffold24.t82... at 95.22%
2	694aa, >JAFJTP010000004.1.g1700... *
>Cluster 472
0	351aa, >scaffold23.t41... at 92.02%
1	235aa, >scaffold23.t42... at 93.62%
2	694aa, >JAFJTP010000028.1.g7811... *
>Cluster 473
0	162aa, >scaffold8.t404... at 91.36%
1	477aa, >scaffold8.t405... at 97.69%
2	691aa, >JAFJTP010000017.1.g5760... *
>Cluster 474
0	340aa, >scaffold25.t161... at 97.65%
1	340aa, >scaffold25.t162... at 96.18%
2	685aa, >JAFJTP010000022.1.g6816... *
>Cluster 475
0	325aa, >scaffold18.t239... at 92.00%
1	380aa, >scaffold18.t240... at 98.95%
2	685aa, >JAFJTP010000032.1.g8390... *
>Cluster 476
0	507aa, >scaffold6.t228... at 98.62%
1	200aa, >scaffold6.t229... at 95.00%
2	684aa, >JAFJTP010000003.1.g1352... *
>Cluster 477
0	202aa, >scaffold7.t211... at 98.51%
1	385aa, >scaffold7.t212... at 98.96%
2	682aa, >JAFJTP010000002.1.g845... *
>Cluster 478
0	678aa, >scaffold7.t343... *
1	521aa, >JAFJTP010000002.1.g706... at 99.81%
2	153aa, >JAFJTP010000002.1.g707... at 96.73%
>Cluster 479
0	293aa, >scaffold2.t426... at 95.56%
1	312aa, >scaffold2.t427... at 96.47%
2	678aa, >JAFJTP010000009.1.g3711... *
>Cluster 480
0	316aa, >scaffold14.t68... at 94.30%
1	383aa, >scaffold14.t69... at 99.22%
2	677aa, >JAFJTP010000012.1.g4478... *
>Cluster 481
0	373aa, >scaffold3.t301... at 93.30%
1	270aa, >scaffold3.t302... at 98.52%
2	676aa, >JAFJTP010000007.1.g3074... *
>Cluster 482
0	490aa, >scaffold10.t129... at 100.00%
1	86aa, >scaffold10.t130... at 90.70%
2	675aa, >JAFJTP010000010.1.g4099... *
>Cluster 483
0	293aa, >scaffold11.t171... at 90.44%
1	321aa, >scaffold11.t172... at 100.00%
2	669aa, >JAFJTP010000014.1.g5076... *
>Cluster 484
0	276aa, >scaffold1.t119... at 97.83%
1	347aa, >scaffold1.t120... at 96.25%
2	667aa, >JAFJTP010000005.1.g2119... *
>Cluster 485
0	217aa, >JAFJTP010000043.1.g9852... at 90.32%
1	663aa, >JAFJTP010000047.1.g10201... *
2	113aa, >JAFJTP010000075.1.g11191... at 92.04%
>Cluster 486
0	141aa, >scaffold2.t499... at 91.49%
1	437aa, >scaffold2.t500... at 97.03%
2	661aa, >JAFJTP010000009.1.g3639... *
>Cluster 487
0	153aa, >scaffold8.t179... at 99.35%
1	463aa, >scaffold8.t180... at 97.19%
2	659aa, >JAFJTP010000015.1.g5207... *
[truncated: 32,529 more rows]

## Sheet: Table S3 Pj-2_ec
Table S3. Effector candidates in the D. glomerata Pj-2 genome
Effector candidates	full-length	length (mp)	signalpv5	TMHMM (mp)	GPI (mp)	Cysteine residues (m)p	N-linked glycosylation sites (mp)	O-linked glycosylation sites (mp)	Effectorpv3 (mp)	Annotation
scaffold1.g139	209		SP	0	Not GPI-anchored	1	3	1	Cytoplasmic effector	hypothetical protein E8E11_008354 [Didymella keratinophila]
scaffold1.g16	249		SP	0	Not GPI-anchored	0	1	6	Cytoplasmic effector	superoxide dismutase [Mn], mitochondrial [Didymella keratinophila]
scaffold1.g209	128		SP	0	Not GPI-anchored	6	0	10	Apoplastic effector	hypothetical protein E8E11_006817 [Didymella keratinophila]
scaffold1.g247	230		SP	0	Not GPI-anchored	2	0	4	Apoplastic effector	hypothetical protein E8E12_010701 [Didymella heteroderae]
scaffold1.g266	233		SP	0	Not GPI-anchored	2	0	7	Apoplastic effector	hypothetical protein E8E11_005704 [Didymella keratinophila]
scaffold1.g351	149		SP	0	Not GPI-anchored	0	0	1	Apoplastic/cytoplasmic effector	hypothetical protein E8E11_004952 [Didymella keratinophila]
scaffold1.g45	205		SP	0	Not GPI-anchored	4	0	3	Apoplastic effector	hypothetical protein E8E11_001550 [Didymella keratinophila]
scaffold1.g465	160		SP	0	Not GPI-anchored	6	3	3	Apoplastic effector	hypothetical protein E8E11_011322 [Didymella keratinophila]
scaffold1.g482	136		SP	0	Not GPI-anchored	2	0	0	Cytoplasmic effector	peptidyl-prolyl cis-trans isomerase fpr2 [Didymella heteroderae] KAF3051683.1 Peptidyl-prolyl cis-trans isomerase fpr2 [Didymella keratinophila]
scaffold1.g483	176		SP	0	Not GPI-anchored	6	0	1	Apoplastic/cytoplasmic effector	hypothetical protein E8E11_010833 [Didymella keratinophila]
scaffold1.g5	232		SP	0	Not GPI-anchored	4	1	0	Apoplastic effector	hypothetical protein E8E12_003782 [Didymella heteroderae]
scaffold1.g542	300		SP	0	Not GPI-anchored	5	0	5	Apoplastic effector	glycoside hydrolase family 43 protein [Macroventuria anomochaeta] KAF2625890.1 glycoside hydrolase family 43 protein [Macroventuria anomochaeta]
scaffold1.g8	150		SP	0	Not GPI-anchored	2	0	9	Cytoplasmic effector	hypothetical protein E8E11_004609 [Didymella keratinophila]
scaffold10.g253	293		SP	0	Not GPI-anchored	1	1	13	Cytoplasmic effector	peptidyl-prolyl cis-trans isomerase B [Curvularia kusanoi]
scaffold10.g271	249		SP	0	Not GPI-anchored	5	0	12	Apoplastic effector	hypothetical protein E8E11_004179 [Didymella keratinophila]
scaffold10.g41	203		SP	0	Not GPI-anchored	4	5	7	Apoplastic/cytoplasmic effector	hypothetical protein E8E11_000913 [Didymella keratinophila]
scaffold10.g439	196		SP	0	Not GPI-anchored	3	0	2	Apoplastic effector	hypothetical protein E8E12_003082 [Didymella heteroderae]
scaffold11.g10	185		SP	0	Not GPI-anchored	2	4	5	Apoplastic effector	hypothetical protein E8E12_002475 [Didymella heteroderae]
scaffold11.g125	177		SP	0	Not GPI-anchored	2	1	0	Cytoplasmic effector	hypothetical protein E8E11_009994 [Didymella keratinophila]
scaffold11.g169	130		SP	0	Not GPI-anchored	2	1	7	Cytoplasmic effector	hypothetical protein E8E11_008329 [Didymella keratinophila]
scaffold11.g242	217		SP	0	Not GPI-anchored	1	1	0	Cytoplasmic effector	C-8 sterol isomerase [Didymella keratinophila]
scaffold11.g336	227		SP	0	Not GPI-anchored	2	0	4	Apoplastic effector	NAD(P)H-dependent D-xylose reductase (XR) [Didymella heteroderae]
scaffold11.g358	132		SP	0	Not GPI-anchored	6	0	4	Cytoplasmic effector	hypothetical protein BDV96DRAFT_2665 [Lophiotrema nucula]
scaffold11.g387	250		SP	0	Not GPI-anchored	0	1	5	Cytoplasmic effector	hypothetical protein E8E12_009503 [Didymella heteroderae]
scaffold11.g417	173		SP	0	Not GPI-anchored	2	2	7	Cytoplasmic effector	hypothetical protein E8E12_010122 [Didymella heteroderae]
scaffold11.g72	206		SP	0	Not GPI-anchored	0	0	2	Cytoplasmic effector	hypothetical protein E8E11_005137 [Didymella keratinophila]
scaffold12.g109	149		SP	0	Not GPI-anchored	12	1	0	Cytoplasmic/apoplastic effector	hypothetical protein SNOG_07068 [Parastagonospora nodorum SN15]
scaffold12.g115	98		SP	0	Not GPI-anchored	0	0	1	Cytoplasmic effector	hypothetical protein E8E11_010313 [Didymella keratinophila]
scaffold12.g121	154		SP	0	Not GPI-anchored	6	2	0	Apoplastic effector	hypothetical protein E8E11_009677 [Didymella keratinophila]
scaffold12.g179	219		SP	0	Not GPI-anchored	6	3	2	Cytoplasmic/apoplastic effector	hypothetical protein E8E11_007867 [Didymella keratinophila]
scaffold12.g216	229		SP	0	Not GPI-anchored	6	1	2	Apoplastic effector	hypothetical protein E8E12_009510 [Didymella heteroderae]
scaffold12.g217	133		SP	0	Not GPI-anchored	2	0	0	Cytoplasmic effector	hypothetical protein B5807_07928 [Epicoccum nigrum]
scaffold12.g230	240		SP	0	Not GPI-anchored	0	2	6	Cytoplasmic effector	hypothetical protein E8E11_010411 [Didymella keratinophila]
scaffold12.g29	188		SP	0	Not GPI-anchored	0	1	0	Cytoplasmic effector	hypothetical protein E8E12_004072 [Didymella heteroderae]
scaffold12.g319	297		SP	0	Not GPI-anchored	1	1	3	Cytoplasmic effector	hypothetical protein E8E11_010648 [Didymella keratinophila]
scaffold12.g35	211		SP	0	Not GPI-anchored	5	6	0	Apoplastic effector	hypothetical protein E8E11_008096 [Didymella keratinophila]
scaffold12.g359	197		SP	0	Not GPI-anchored	10	0	0	Apoplastic/cytoplasmic effector	hypothetical protein E8E12_006930 [Didymella heteroderae]
scaffold12.g360	243		SP	0	Not GPI-anchored	5	1	8	Apoplastic effector	hypothetical protein E8E11_011525 [Didymella keratinophila]
scaffold12.g43	119		SP	0	Not GPI-anchored	4	1	1	Apoplastic effector	hypothetical protein E8E11_007039 [Didymella keratinophila]
scaffold12.g71	216		SP	0	Not GPI-anchored	1	0	5	Cytoplasmic effector	uncharacterized protein BU25DRAFT_408167 [Macroventuria anomochaeta] KAF2630901.1 hypothetical protein BU25DRAFT_408167 [Macroventuria anomochaeta]
scaffold12.g92	186		SP	0	Not GPI-anchored	7	5	3	Apoplastic effector	hypothetical protein E8E12_004990 [Didymella heteroderae]
scaffold13.g104	230		SP	0	Not GPI-anchored	0	5	2	Apoplastic effector	hypothetical protein E8E11_000980 [Didymella keratinophila]
scaffold13.g209	257		SP	0	Not GPI-anchored	0	4	0	Apoplastic effector	hypothetical protein E8E11_011844 [Didymella keratinophila]
scaffold13.g296	196		SP	0	Not GPI-anchored	4	1	2	Apoplastic effector	hypothetical protein E8E12_005555 [Didymella heteroderae]
scaffold13.g345	51		SP	0	Not GPI-anchored	2	0	0	Cytoplasmic effector	hypothetical protein E8E12_002024 [Didymella heteroderae]
scaffold13.g401	239		SP	0	Not GPI-anchored	10	1	10	Apoplastic/cytoplasmic effector	hypothetical protein B5807_03058 [Epicoccum nigrum]
scaffold14.g10	89		SP	0	Not GPI-anchored	8	1	0	Apoplastic/cytoplasmic effector	hypothetical protein B5807_06295 [Epicoccum nigrum]
scaffold14.g236	251		SP	0	Not GPI-anchored	6	1	3	Apoplastic effector	hypothetical protein E8E12_007228 [Didymella heteroderae]
scaffold14.g24	182		SP	0	Not GPI-anchored	0	1	0	Cytoplasmic effector	uncharacterized protein M421DRAFT_264523 [Didymella exigua CBS 183.55] KAF1925077.1 hypothetical protein M421DRAFT_264523 [Didymella exigua CBS 183.55]
scaffold14.g40	236		SP	0	Not GPI-anchored	5	3	1	Apoplastic effector	hypothetical protein E8E11_002036 [Didymella keratinophila]
scaffold14.g47	247		SP	0	Not GPI-anchored	12	1	12	Apoplastic/cytoplasmic effector	hypothetical protein E8E11_003625 [Didymella keratinophila]
scaffold14.g66	256		SP	0	Not GPI-anchored	10	0	8	Cytoplasmic/apoplastic effector	hypothetical protein E8E12_003135 [Didymella heteroderae]
scaffold14.g7	83		SP	0	Not GPI-anchored	3	0	0	Apoplastic effector	hypothetical protein E8E12_000450 [Didymella heteroderae]
scaffold14.g77	152		SP	0	Not GPI-anchored	0	2	0	Apoplastic effector	hypothetical protein E8E12_001752 [Didymella heteroderae]
scaffold14.g95	270		SP	0	Not GPI-anchored	3	2	2	Apoplastic effector	hypothetical protein E8E11_009071 [Didymella keratinophila]
scaffold15.g12	226		SP	0	Not GPI-anchored	5	1	7	Apoplastic effector	hypothetical protein E8E12_002127 [Didymella heteroderae]
scaffold15.g169	125		SP	0	Not GPI-anchored	6	1	3	Apoplastic effector	hypothetical protein E8E12_002372 [Didymella heteroderae]
scaffold15.g218	208		SP	0	Not GPI-anchored	3	2	4	Cytoplasmic effector	hypothetical protein E8E12_004297 [Didymella heteroderae]
scaffold15.g226	196		SP	0	Not GPI-anchored	2	4	0	Apoplastic effector	hypothetical protein E8E12_003574 [Didymella heteroderae]
scaffold15.g24	218		SP	0	Not GPI-anchored	7	8	12	Apoplastic effector	hypothetical protein E8E12_003701 [Didymella heteroderae]
scaffold15.g327	249		SP	0	Not GPI-anchored	2	1	2	Apoplastic effector	hypothetical protein E8E11_001862 [Didymella keratinophila]
scaffold15.g341	134		SP	0	Not GPI-anchored	1	3	1	Apoplastic effector	hypothetical protein E8E11_001305 [Didymella keratinophila]
scaffold15.g48	277		SP	0	Not GPI-anchored	2	3	7	Apoplastic effector	hypothetical protein E8E11_002549 [Didymella keratinophila]
scaffold15.g68	292		SP	0	Not GPI-anchored	6	3	4	Apoplastic effector	hypothetical protein E8E12_006512 [Didymella heteroderae]
scaffold16.g101	232		SP	0	Not GPI-anchored	0	2	0	Apoplastic/cytoplasmic effector	hypothetical protein E8E11_002602 [Didymella keratinophila]
scaffold16.g13	292		SP	0	Not GPI-anchored	15	2	0	Apoplastic effector	hypothetical protein E8E12_006395 [Didymella heteroderae]
scaffold16.g133	241		SP	0	Not GPI-anchored	4	1	0	Apoplastic effector	hypothetical protein E8E12_009973 [Didymella heteroderae]
scaffold16.g170	116		SP	0	Not GPI-anchored	6	0	1	Cytoplasmic effector	long chronological lifespan protein 2 [Didymella heteroderae]
scaffold16.g280	221		SP	0	Not GPI-anchored	0	0	4	Cytoplasmic effector	hypothetical protein E8E11_002584 [Didymella keratinophila]
scaffold16.g61	210		SP	0	Not GPI-anchored	3	3	2	Apoplastic/cytoplasmic effector	hypothetical protein E8E11_012015 [Didymella keratinophila]
scaffold16.g70	265		SP	0	Not GPI-anchored	4	0	5	Apoplastic effector	uncharacterized protein EKO05_008774 [Ascochyta rabiei] KAF9704180.1 hypothetical protein EKO05_008774 [Ascochyta rabiei] KZM28727.1 hypothetical protein ST47_g134 [Ascochyta rabiei]
scaffold16.g88	270		SP	0	Not GPI-anchored	2	0	2	Cytoplasmic effector	hypothetical protein E8E11_000973 [Didymella keratinophila]
scaffold17.g121	297		SP	0	Not GPI-anchored	0	3	36	Apoplastic effector	hypothetical protein EKO04_007902 [Ascochyta lentis]
scaffold17.g128	221		SP	0	Not GPI-anchored	16	0	17	Apoplastic effector	hypothetical protein E8E11_006881 [Didymella keratinophila]
scaffold17.g14	134		SP	0	Not GPI-anchored	5	0	0	Apoplastic effector	hypothetical protein E8E11_004596 [Didymella keratinophila]
scaffold17.g217	170		SP	0	Not GPI-anchored	4	0	1	Cytoplasmic effector	uncharacterized protein BU25DRAFT_411770 [Macroventuria anomochaeta] KAF2626369.1 hypothetical protein BU25DRAFT_411770 [Macroventuria anomochaeta]
scaffold17.g254	299		SP	0	Not GPI-anchored	11	0	21	Apoplastic/cytoplasmic effector	hypothetical protein E8E12_001367 [Didymella heteroderae]
scaffold17.g255	192		SP	0	Not GPI-anchored	8	2	6	Cytoplasmic effector	hypothetical protein E8E11_010637 [Didymella keratinophila]
scaffold17.g306	263		SP	0	Not GPI-anchored	0	0	12	Apoplastic effector	hypothetical protein E8E11_002430 [Didymella keratinophila]
scaffold17.g317	228		SP	0	Not GPI-anchored	4	0	5	Apoplastic effector	hypothetical protein E8E12_002813 [Didymella heteroderae]
scaffold18.g114	251		SP	0	Not GPI-anchored	4	1	7	Apoplastic effector	hypothetical protein E8E12_010040 [Didymella heteroderae]
scaffold18.g301	202		SP	0	Not GPI-anchored	6	0	17	Apoplastic effector	hypothetical protein E8E11_004748 [Didymella keratinophila]
scaffold18.g41	141		SP	0	Not GPI-anchored	4	0	5	Apoplastic effector	hypothetical protein E8E12_007382 [Didymella heteroderae]
scaffold18.g46	238		SP	0	Not GPI-anchored	5	1	2	Apoplastic effector	hypothetical protein E8E11_008941 [Didymella keratinophila]
scaffold18.g5	269		SP	0	Not GPI-anchored	9	1	3	Apoplastic effector	uncharacterized protein M421DRAFT_415687 [Didymella exigua CBS 183.55] KAF1933349.1 hypothetical protein M421DRAFT_415687 [Didymella exigua CBS 183.55]
scaffold19.g130	230		SP	0	Not GPI-anchored	0	2	1	Apoplastic effector	hypothetical protein E8E12_006673 [Didymella heteroderae]
scaffold19.g228	138		SP	0	Not GPI-anchored	4	0	0	Apoplastic effector	hypothetical protein E8E11_003886 [Didymella keratinophila]
scaffold19.g271	105		SP	0	Not GPI-anchored	6	0	0	Apoplastic/cytoplasmic effector	hypothetical protein E8E11_003124 [Didymella keratinophila]
scaffold19.g272	246		SP	0	Not GPI-anchored	2	1	7	Apoplastic effector	hypothetical protein E8E11_003218 [Didymella keratinophila]
scaffold19.g31	149		SP	0	Not GPI-anchored	1	0	0	Cytoplasmic effector	hypothetical protein E8E12_005732 [Didymella heteroderae]
scaffold19.g314	218		SP	0	Not GPI-anchored	2	0	16	Cytoplasmic effector	hypothetical protein E8E11_002762 [Didymella keratinophila]
scaffold19.g81	222		SP	0	Not GPI-anchored	4	5	7	Apoplastic effector	hypothetical protein E8E11_008060 [Didymella keratinophila]
scaffold2.g102	137		SP	0	Not GPI-anchored	6	0	1	Apoplastic effector	hypothetical protein E8E11_005932 [Didymella keratinophila]
scaffold2.g164	207		SP	0	Not GPI-anchored	4	0	6	Apoplastic effector	hypothetical protein E8E11_011394 [Didymella keratinophila]
scaffold2.g363	247		SP	0	Not GPI-anchored	0	2	1	Apoplastic effector	hypothetical protein E8E11_011268 [Didymella keratinophila]
scaffold2.g394	199		SP	0	Not GPI-anchored	0	0	2	Cytoplasmic effector	hypothetical protein B5807_05498 [Epicoccum nigrum]
scaffold2.g40	84		SP	0	Not GPI-anchored	1	1	0	Cytoplasmic effector	hypothetical protein E8E11_004513 [Didymella keratinophila]
scaffold2.g496	124		SP	0	Not GPI-anchored	7	0	7	Apoplastic effector	hypothetical protein E8E11_010727 [Didymella keratinophila]
scaffold2.g497	116		SP	0	Not GPI-anchored	8	0	1	Apoplastic effector	hypothetical protein E8E11_010715 [Didymella keratinophila]
scaffold2.g498	116		SP	0	Not GPI-anchored	8	1	3	Apoplastic effector	hypothetical protein E8E12_004186 [Didymella heteroderae]
scaffold2.g499	141		SP	0	Not GPI-anchored	9	0	8	Apoplastic/cytoplasmic effector	hypothetical protein E8E11_010692 [Didymella keratinophila]
scaffold2.g522	223		SP	0	Not GPI-anchored	4	2	4	Apoplastic effector	hypothetical protein E8E11_009421 [Didymella keratinophila]
scaffold2.g534	95		SP	0	Not GPI-anchored	8	0	1	Cytoplasmic/apoplastic effector	hypothetical protein E8E12_006378 [Didymella heteroderae]
scaffold2.g540	246		SP	0	Not GPI-anchored	5	1	9	Cytoplasmic effector	hypothetical protein E8E11_006777 [Didymella keratinophila]
scaffold2.g57	257		SP	0	Not GPI-anchored	4	2	10	Apoplastic effector	hypothetical protein E8E11_008078 [Didymella keratinophila]
scaffold2.g580	144		SP	0	Not GPI-anchored	8	0	6	Cytoplasmic/apoplastic effector	hypothetical protein E8E11_003677 [Didymella keratinophila]
scaffold2.g583	246		SP	0	Not GPI-anchored	6	2	2	Apoplastic effector	esterase/lipase/thioesterase [Didymella heteroderae]
scaffold2.g599	98		SP	0	Not GPI-anchored	8	0	3	Apoplastic/cytoplasmic effector	hypothetical protein E8E11_009255 [Didymella keratinophila]
scaffold2.g609	191		SP	0	Not GPI-anchored	3	1	8	Apoplastic/cytoplasmic effector	hypothetical protein IQ07DRAFT_215239 [Pyrenochaeta sp. DS3sAY3a]
scaffold2.g70	179		SP	0	Not GPI-anchored	0	2	0	Apoplastic effector	hypothetical protein E8E11_009307 [Didymella keratinophila]
scaffold20.g104	239		SP	0	Not GPI-anchored	5	0	4	Apoplastic effector	hypothetical protein E8E12_007038 [Didymella heteroderae]
scaffold20.g12	257		SP	0	Not GPI-anchored	8	0	3	Apoplastic effector	hypothetical protein E8E11_000819 [Didymella keratinophila]
scaffold20.g160	158		SP	0	Not GPI-anchored	2	0	4	Cytoplasmic effector	hypothetical protein E8E12_004574 [Didymella heteroderae]
scaffold20.g208	121		SP	0	Not GPI-anchored	6	4	7	Apoplastic effector	hypothetical protein E8E11_008532 [Didymella keratinophila]
scaffold20.g227	134		SP	0	Not GPI-anchored	2	0	2	Apoplastic effector	hypothetical protein E8E12_007767 [Didymella heteroderae]
scaffold20.g240	111		SP	0	Not GPI-anchored	10	0	6	Apoplastic effector	uncharacterized protein BU25DRAFT_112017 [Macroventuria anomochaeta] KAF2625826.1 hypothetical protein BU25DRAFT_112017 [Macroventuria anomochaeta]
scaffold21.g14	229		SP	0	Not GPI-anchored	6	0	14	Apoplastic effector	hypothetical protein E8E11_008312 [Didymella keratinophila]
scaffold21.g190	237		SP	0	Not GPI-anchored	0	2	21	Cytoplasmic effector	uncharacterized protein BU25DRAFT_458005 [Macroventuria anomochaeta] KAF2628154.1 hypothetical protein BU25DRAFT_458005 [Macroventuria anomochaeta]
scaffold21.g199	248		SP	0	Not GPI-anchored	0	1	1	Apoplastic effector	hypothetical protein E8E11_007093 [Didymella keratinophila]
scaffold21.g248	226		SP	0	Not GPI-anchored	4	0	1	Apoplastic effector	hypothetical protein E8E12_000319 [Didymella heteroderae]
scaffold21.g262	178		SP	0	Not GPI-anchored	2	3	7	Apoplastic effector	hypothetical protein E8E11_001253 [Didymella keratinophila]
scaffold21.g45	122		SP	0	Not GPI-anchored	1	1	2	Cytoplasmic effector	plasma membrane proteolipid Pmp3 [Didymella heteroderae]
scaffold22.g144	204		SP	0	Not GPI-anchored	4	0	1	Apoplastic effector	hypothetical protein E8E11_001559 [Didymella keratinophila]
scaffold22.g225	283		SP	0	Not GPI-anchored	4	0	10	Apoplastic effector	hypothetical protein E8E11_009093 [Didymella keratinophila]
scaffold22.g52	248		SP	0	Not GPI-anchored	2	3	3	Cytoplasmic effector	hypothetical protein E8E11_007591 [Didymella keratinophila]
scaffold23.g1	157		SP	0	Not GPI-anchored	0	7	0	Apoplastic effector	hypothetical protein E8E12_002096 [Didymella heteroderae]
scaffold23.g127	275		SP	0	Not GPI-anchored	5	2	8	Apoplastic effector	hypothetical protein E8E11_010286 [Didymella keratinophila]
scaffold23.g166	152		SP	0	Not GPI-anchored	6	0	5	Cytoplasmic effector	hypothetical protein E8E11_001458 [Didymella keratinophila]
scaffold23.g167	222		SP	0	Not GPI-anchored	2	2	0	Apoplastic/cytoplasmic effector	hypothetical protein E8E12_001763 [Didymella heteroderae]
scaffold23.g171	239		SP	0	Not GPI-anchored	2	0	4	Apoplastic effector	hypothetical protein E8E11_002672 [Didymella keratinophila]
scaffold23.g221	112		SP	0	Not GPI-anchored	8	1	3	Apoplastic effector	hypothetical protein E8E13_002026 [Curvularia kusanoi]
scaffold23.g236	283		SP	0	Not GPI-anchored	3	3	3	Cytoplasmic effector	hypothetical protein E8E11_001896 [Didymella keratinophila]
scaffold23.g254	211		SP	0	Not GPI-anchored	4	0	1	Apoplastic/cytoplasmic effector	hypothetical protein E8E12_008499 [Didymella heteroderae]
scaffold23.g33	238		SP	0	Not GPI-anchored	4	1	2	Cytoplasmic effector	hypothetical protein E8E11_000539 [Didymella keratinophila]
scaffold23.g53	147		SP	0	Not GPI-anchored	5	2	0	Cytoplasmic effector	hypothetical protein E8E11_007620 [Didymella keratinophila]
scaffold23.g62	173		SP	0	Not GPI-anchored	0	6	1	Apoplastic effector	hypothetical protein E8E12_000402 [Didymella heteroderae]
scaffold24.g13	272		SP	0	Not GPI-anchored	19	0	32	Apoplastic effector	hypothetical protein E8E12_006204 [Didymella heteroderae]
scaffold24.g86	204		SP	0	Not GPI-anchored	1	0	0	Cytoplasmic/apoplastic effector	hypothetical protein E8E11_009286 [Didymella keratinophila]
scaffold24.g97	235		SP	0	Not GPI-anchored	4	2	10	Apoplastic effector	hypothetical protein E8E11_002864 [Didymella keratinophila]
scaffold25.g115	290		SP	0	Not GPI-anchored	2	1	24	Apoplastic effector	hypothetical protein E8E11_007487 [Didymella keratinophila]
scaffold25.g142	140		SP	0	Not GPI-anchored	5	0	2	Cytoplasmic/apoplastic effector	hypothetical protein E8E11_000258 [Didymella keratinophila]
scaffold25.g143	130		SP	0	Not GPI-anchored	2	0	0	Apoplastic effector	hypothetical protein E8E11_003402 [Didymella keratinophila]
scaffold25.g148	208		SP	0	Not GPI-anchored	4	0	2	Cytoplasmic effector	uncharacterized protein BU25DRAFT_414020 [Macroventuria anomochaeta] KAF2623856.1 hypothetical protein BU25DRAFT_414020 [Macroventuria anomochaeta]
scaffold25.g153	282		SP	0	Not GPI-anchored	6	2	1	Apoplastic effector	hypothetical protein E8E13_007337 [Curvularia kusanoi]
scaffold25.g17	156		SP	0	Not GPI-anchored	10	2	0	Cytoplasmic/apoplastic effector	hypothetical protein E8E11_003046 [Didymella keratinophila]
scaffold25.g177	200		SP	0	Not GPI-anchored	4	4	0	Apoplastic effector	calycin-like protein [Didymella exigua CBS 183.55] KAF1931305.1 Calycin-like protein [Didymella exigua CBS 183.55]
scaffold25.g178	190		SP	0	Not GPI-anchored	6	1	11	Apoplastic effector	hypothetical protein E8E11_000782 [Didymella keratinophila]
scaffold25.g84	208		SP	0	Not GPI-anchored	6	2	1	Apoplastic effector	uncharacterized protein M421DRAFT_343572 [Didymella exigua CBS 183.55] KAF1931292.1 hypothetical protein M421DRAFT_343572 [Didymella exigua CBS 183.55]
scaffold26.g133	187		SP	0	Not GPI-anchored	5	1	8	Cytoplasmic/apoplastic effector	hypothetical protein E8E12_011350 [Didymella heteroderae]
scaffold26.g134	220		SP	0	Not GPI-anchored	0	0	4	Cytoplasmic effector	hypothetical protein E8E11_007782 [Didymella keratinophila]
scaffold26.g158	87		SP	0	Not GPI-anchored	10	0	0	Apoplastic/cytoplasmic effector	hypothetical protein E8E12_011492 [Didymella heteroderae]
scaffold26.g192	257		SP	0	Not GPI-anchored	2	1	0	Apoplastic effector	hypothetical protein E8E12_011523 [Didymella heteroderae]
scaffold27.g106	179		SP	0	Not GPI-anchored	8	2	20	Apoplastic effector	hypothetical protein E8E12_003140 [Didymella heteroderae]
scaffold27.g8	264		SP	0	Not GPI-anchored	12	3	13	Apoplastic effector	ribonuclease T2-like [Didymella heteroderae]
scaffold3.g246	185		SP	0	Not GPI-anchored	0	0	5	Cytoplasmic effector	hypothetical protein E8E11_002048 [Didymella keratinophila]
scaffold3.g258	98		SP	0	Not GPI-anchored	1	0	5	Cytoplasmic/apoplastic effector	hypothetical protein E8E11_005117 [Didymella keratinophila]
scaffold3.g27	226		SP	0	Not GPI-anchored	14	1	0	Apoplastic/cytoplasmic effector	hypothetical protein E8E11_005901 [Didymella keratinophila]
scaffold3.g271	279		SP	0	Not GPI-anchored	3	3	26	Apoplastic effector	hypothetical protein E8E11_007089 [Didymella keratinophila]
scaffold3.g302	270		SP	0	Not GPI-anchored	4	0	6	Apoplastic effector	hypothetical protein E8E11_010049 [Didymella keratinophila]
scaffold3.g368	263		SP	0	Not GPI-anchored	4	2	3	Apoplastic effector	hypothetical protein E8E12_009020 [Didymella heteroderae]
scaffold3.g424	275		SP	0	Not GPI-anchored	2	1	3	Apoplastic effector	hypothetical protein E8E12_007408 [Didymella heteroderae]
scaffold3.g51	300		SP	0	Not GPI-anchored	4	2	5	Apoplastic effector	hypothetical protein E8E12_000622 [Didymella heteroderae]
scaffold3.g551	290		SP	0	Not GPI-anchored	5	5	20	Cytoplasmic/apoplastic effector	hypothetical protein E8E12_009601 [Didymella heteroderae]
scaffold3.g552	156		SP	0	Not GPI-anchored	5	1	0	Apoplastic/cytoplasmic effector	major allergen Alt a 1 [Didymella heteroderae]
scaffold4.g340	214		SP	0	Not GPI-anchored	5	7	7	Apoplastic effector	hypothetical protein E8E11_011254 [Didymella keratinophila]
scaffold4.g38	195		SP	0	Not GPI-anchored	2	0	5	Cytoplasmic effector	hypothetical protein E8E11_004811 [Didymella keratinophila]
scaffold4.g413	151		SP	0	Not GPI-anchored	2	2	2	Apoplastic effector	hypothetical protein E8E11_008557 [Didymella keratinophila]
scaffold4.g426	99		SP	0	Not GPI-anchored	8	0	4	Apoplastic effector	hypothetical protein E8E12_008867 [Didymella heteroderae]
scaffold4.g44	257		SP	0	Not GPI-anchored	10	0	0	Apoplastic effector	hypothetical protein E8E12_010635 [Didymella heteroderae]
scaffold4.g446	134		SP	0	Not GPI-anchored	2	0	1	Cytoplasmic effector	kinase-like protein [Plenodomus tracheiphilus IPT5]
scaffold4.g98	248		SP	0	Not GPI-anchored	4	4	2	Apoplastic effector	hypothetical protein E8E11_009616 [Didymella keratinophila]
scaffold5.g123	240		SP	0	Not GPI-anchored	1	2	4	Cytoplasmic effector	hypothetical protein E8E11_003065 [Didymella keratinophila]
scaffold5.g23	119		SP	0	Not GPI-anchored	2	0	1	Cytoplasmic effector	hypothetical protein E8E11_001845 [Didymella keratinophila]
scaffold5.g293	159		SP	0	Not GPI-anchored	4	0	4	Cytoplasmic effector	hypothetical protein E8E11_006640 [Didymella keratinophila]
scaffold5.g362	198		SP	0	Not GPI-anchored	0	1	1	Cytoplasmic effector	hypothetical protein E8E12_011055 [Didymella heteroderae]
scaffold5.g38	256		SP	0	Not GPI-anchored	4	0	0	Apoplastic effector	hypothetical protein E8E11_006377 [Didymella keratinophila]
scaffold5.g385	288		SP	0	Not GPI-anchored	2	2	1	Cytoplasmic effector	hypothetical protein E8E11_003716 [Didymella keratinophila]
scaffold5.g430	112		SP	0	Not GPI-anchored	0	0	0	Cytoplasmic effector	ribosomal protein 60S [Didymella exigua CBS 183.55] KAF1932327.1 ribosomal protein 60S [Didymella exigua CBS 183.55]
scaffold5.g55	129		SP	0	Not GPI-anchored	4	1	2	Apoplastic effector	hypothetical protein E8E11_003157 [Didymella keratinophila]
scaffold6.g141	256		SP	0	Not GPI-anchored	15	1	25	Apoplastic effector	hypothetical protein E8E11_004652 [Didymella keratinophila]
scaffold6.g332	256		SP	0	Not GPI-anchored	10	0	15	Cytoplasmic/apoplastic effector	hypothetical protein E8E12_009579 [Didymella heteroderae]
scaffold6.g379	174		SP	0	Not GPI-anchored	7	0	1	Apoplastic/cytoplasmic effector	hypothetical protein E8E11_004660 [Didymella keratinophila]
scaffold6.g416	124		SP	0	Not GPI-anchored	5	1	1	Cytoplasmic/apoplastic effector	hypothetical protein E8E11_011230 [Didymella keratinophila]
scaffold6.g468	115		SP	0	Not GPI-anchored	0	0	12	Cytoplasmic effector	hypothetical protein E8E12_007071 [Didymella heteroderae]
scaffold6.g51	104		SP	0	Not GPI-anchored	2	0	2	Cytoplasmic effector	uncharacterized protein M421DRAFT_358219 [Didymella exigua CBS 183.55] KAF1930757.1 hypothetical protein M421DRAFT_358219 [Didymella exigua CBS 183.55]
scaffold7.g102	171		SP	0	Not GPI-anchored	1	2	4	Apoplastic effector	hypothetical protein E8E11_005440 [Didymella keratinophila]
scaffold7.g141	200		SP	0	Not GPI-anchored	5	7	8	Apoplastic effector	hypothetical protein E8E12_011628 [Didymella heteroderae]
scaffold7.g239	203		SP	0	Not GPI-anchored	6	1	9	Apoplastic effector	hypothetical protein E8E12_011418 [Didymella heteroderae]
scaffold7.g249	214		SP	0	Not GPI-anchored	8	0	3	Apoplastic/cytoplasmic effector	hypothetical protein E8E11_003194 [Didymella keratinophila]
scaffold7.g266	124		SP	0	Not GPI-anchored	8	1	0	Cytoplasmic/apoplastic effector	hypothetical protein E8E12_010393 [Didymella heteroderae]
scaffold7.g315	130		SP	0	Not GPI-anchored	0	0	3	Cytoplasmic effector	hypothetical protein E8E11_009489 [Didymella keratinophila]
scaffold7.g327	229		SP	0	Not GPI-anchored	10	0	0	Apoplastic effector	carbohydrate esterase [Didymella keratinophila]
scaffold7.g330	253		SP	0	Not GPI-anchored	4	0	7	Cytoplasmic effector	hypothetical protein E8E12_010624 [Didymella heteroderae]
scaffold7.g335	232		SP	0	Not GPI-anchored	18	2	9	Cytoplasmic/apoplastic effector	hypothetical protein E8E11_010610 [Didymella keratinophila]
scaffold7.g42	202		SP	0	Not GPI-anchored	0	3	0	Apoplastic effector	hypothetical protein E8E11_011565 [Didymella keratinophila]
scaffold7.g69	249		SP	0	Not GPI-anchored	6	1	18	Apoplastic effector	hypothetical protein E8E11_007925 [Didymella keratinophila]
scaffold7.g77	224		SP	0	Not GPI-anchored	24	0	21	Apoplastic/cytoplasmic effector	hypothetical protein E8E11_006910 [Didymella keratinophila]
scaffold8.g19	188		SP	0	Not GPI-anchored	18	0	1	Apoplastic/cytoplasmic effector	hypothetical protein E8E11_005389 [Didymella keratinophila]
scaffold8.g200	197		SP	0	Not GPI-anchored	0	0	7	Cytoplasmic effector	hypothetical protein E8E11_000869 [Didymella keratinophila]
scaffold8.g215	95		SP	0	Not GPI-anchored	9	0	1	Cytoplasmic/apoplastic effector	uncharacterized protein M421DRAFT_8348 [Didymella exigua CBS 183.55] KAF1924900.1 hypothetical protein M421DRAFT_8348 [Didymella exigua CBS 183.55]
scaffold8.g25	266		SP	0	Not GPI-anchored	12	0	14	Apoplastic effector	uncharacterized protein M421DRAFT_420999 [Didymella exigua CBS 183.55] KAF1928457.1 hypothetical protein M421DRAFT_420999 [Didymella exigua CBS 183.55]
scaffold8.g312	215		SP	0	Not GPI-anchored	2	3	1	Apoplastic effector	hypothetical protein E8E11_011055 [Didymella keratinophila]
scaffold8.g338	211		SP	0	Not GPI-anchored	6	2	2	Cytoplasmic effector	hypothetical protein E8E11_009458 [Didymella keratinophila]
scaffold8.g410	136		SP	0	Not GPI-anchored	8	0	3	Apoplastic/cytoplasmic effector	hypothetical protein E8E11_005312 [Didymella keratinophila]
scaffold8.g423	294		SP	0	Not GPI-anchored	2	4	2	Cytoplasmic effector	hypothetical protein E8E11_001302 [Didymella keratinophila]
scaffold8.g82	260		SP	0	Not GPI-anchored	6	0	1	Apoplastic effector	hypothetical protein E8E11_011617 [Didymella keratinophila]
scaffold8.g87	165		SP	0	Not GPI-anchored	6	0	2	Cytoplasmic/apoplastic effector	hypothetical protein E8E11_011564 [Didymella keratinophila]
scaffold9.g1	183		SP	0	Not GPI-anchored	1	5	0	Apoplastic effector	hypothetical protein E8E12_009157 [Didymella heteroderae]
scaffold9.g271	219		SP	0	Not GPI-anchored	3	0	1	Cytoplasmic effector	emp24p/erv25p- protein [Didymella heteroderae] KAF3038911.1 emp24p/erv25p- protein [Didymella keratinophila]
scaffold9.g284	215		SP	0	Not GPI-anchored	5	0	3	Cytoplasmic/apoplastic effector	hypothetical protein E8E11_005224 [Didymella keratinophila]
scaffold9.g389	231		SP	0	Not GPI-anchored	3	3	6	Apoplastic effector	hypothetical protein E8E12_005500 [Didymella heteroderae]

## Sheet: Table S4 CBS 528.66_ec
Table S4. Effector candidates encoded by the Didymella glomerata CBS 528.66 genome
Effector candidates	length (mp)	signalp	TMHMM (mp)	GPI (mp)	Cysteine residues (mp)	%C	effectorpv3 (mp)
JAFJTP010000001.1.g60	80	SP	0	Not GPI-anchored	8	10	Apoplastic effector
JAFJTP010000001.1.g71	133	SP	0	Not GPI-anchored	2	1.50376	Apoplastic effector
JAFJTP010000001.1.g299	149	SP	0	Not GPI-anchored	5	3.3557	Cytoplasmic effector
JAFJTP010000001.1.g350	194	SP	0	Not GPI-anchored	0	0	Cytoplasmic effector
JAFJTP010000001.1.g360	138	SP	0	Not GPI-anchored	4	2.89855	Cytoplasmic effector
JAFJTP010000001.1.g436	228	SP	0	Not GPI-anchored	4	1.75439	Apoplastic effector
JAFJTP010000001.1.g447	158	SP	0	Not GPI-anchored	10	6.32911	Apoplastic/cytoplasmic effector
JAFJTP010000001.1.g497	240	SP	0	Not GPI-anchored	10	4.16667	Apoplastic effector
JAFJTP010000001.1.g504	115	SP	0	Not GPI-anchored	3	2.6087	Cytoplasmic effector
JAFJTP010000002.1.g560	114	SP	0	Not GPI-anchored	2	1.75439	Cytoplasmic effector
JAFJTP010000002.1.g717	212	SP	0	Not GPI-anchored	18	8.49057	Cytoplasmic/apoplastic effector
JAFJTP010000002.1.g726	212	SP	0	Not GPI-anchored	10	4.71698	Apoplastic effector
JAFJTP010000002.1.g740	106	SP	0	Not GPI-anchored	0	0	Cytoplasmic effector
JAFJTP010000002.1.g788	106	SP	0	Not GPI-anchored	8	7.54717	Cytoplasmic/apoplastic effector
JAFJTP010000002.1.g807	161	SP	0	Not GPI-anchored	5	3.10559	Cytoplasmic effector
JAFJTP010000002.1.g815	265	SP	0	Not GPI-anchored	0	0	Apoplastic effector
JAFJTP010000002.1.g820	189	SP	0	Not GPI-anchored	6	3.1746	Apoplastic effector
JAFJTP010000002.1.g923	183	SP	0	Not GPI-anchored	5	2.73224	Apoplastic effector
JAFJTP010000002.1.g968	139	SP	0	Not GPI-anchored	0	0	Apoplastic effector
JAFJTP010000002.1.g993	207	SP	0	Not GPI-anchored	24	11.5942	Apoplastic/cytoplasmic effector
JAFJTP010000003.1.g1162	83	SP	0	Not GPI-anchored	2	2.40964	Cytoplasmic effector
JAFJTP010000003.1.g1385	96	SP	0	Not GPI-anchored	4	4.16667	Apoplastic effector
JAFJTP010000003.1.g1453	238	SP	0	Not GPI-anchored	10	4.20168	Cytoplasmic/apoplastic effector
JAFJTP010000003.1.g1508	154	SP	0	Not GPI-anchored	7	4.54545	Apoplastic/cytoplasmic effector
JAFJTP010000003.1.g1545	80	SP	0	Not GPI-anchored	6	7.5	Cytoplasmic/apoplastic effector
JAFJTP010000003.1.g1548	86	SP	0	Not GPI-anchored	4	4.65116	Apoplastic/cytoplasmic effector
JAFJTP010000004.1.g1611	110	SP	0	Not GPI-anchored	1	0.909091	Cytoplasmic effector
JAFJTP010000004.1.g1704	184	SP	0	Not GPI-anchored	1	0.543478	Cytoplasmic/apoplastic effector
JAFJTP010000004.1.g1715	206	SP	0	Not GPI-anchored	4	1.94175	Apoplastic effector
JAFJTP010000005.1.g2139	187	SP	0	Not GPI-anchored	1	0.534759	Cytoplasmic effector
JAFJTP010000005.1.g2210	117	SP	0	Not GPI-anchored	5	4.2735	Apoplastic effector
JAFJTP010000005.1.g2248	213	SP	0	Not GPI-anchored	2	0.938967	Apoplastic effector
JAFJTP010000005.1.g2395	259	SP	0	Not GPI-anchored	2	0.772201	Apoplastic effector
JAFJTP010000005.1.g2414	187	SP	0	Not GPI-anchored	5	2.6738	Cytoplasmic/apoplastic effector
JAFJTP010000006.1.g2478	265	SP	0	Not GPI-anchored	4	1.50943	Apoplastic effector
JAFJTP010000006.1.g2564	182	SP	0	Not GPI-anchored	4	2.1978	Apoplastic effector
JAFJTP010000006.1.g2662	227	SP	0	Not GPI-anchored	2	0.881057	Cytoplasmic effector
JAFJTP010000006.1.g2757	207	SP	0	Not GPI-anchored	14	6.76329	Apoplastic/cytoplasmic effector
JAFJTP010000006.1.g2777	284	SP	0	Not GPI-anchored	4	1.40845	Apoplastic effector
JAFJTP010000007.1.g2809	137	SP	0	Not GPI-anchored	5	3.64964	Apoplastic/cytoplasmic effector
JAFJTP010000007.1.g2810	273	SP	0	Not GPI-anchored	5	1.8315	Cytoplasmic/apoplastic effector
JAFJTP010000007.1.g3008	245	SP	0	Not GPI-anchored	4	1.63265	Apoplastic effector
JAFJTP010000007.1.g3130	162	SP	0	Not GPI-anchored	0	0	Cytoplasmic effector
JAFJTP010000008.1.g3229	160	SP	0	Not GPI-anchored	2	1.25	Cytoplasmic effector
JAFJTP010000008.1.g3302	178	SP	0	Not GPI-anchored	15	8.42697	Apoplastic effector
JAFJTP010000008.1.g3395	206	SP	0	Not GPI-anchored	4	1.94175	Cytoplasmic effector
JAFJTP010000008.1.g3413	266	SP	0	Not GPI-anchored	3	1.12782	Cytoplasmic effector
JAFJTP010000008.1.g3438	280	SP	0	Not GPI-anchored	11	3.92857	Apoplastic/cytoplasmic effector
JAFJTP010000008.1.g3439	175	SP	0	Not GPI-anchored	8	4.57143	Cytoplasmic effector
JAFJTP010000008.1.g3510	207	SP	0	Not GPI-anchored	4	1.93237	Apoplastic effector
JAFJTP010000009.1.g3542	83	SP	0	Not GPI-anchored	8	9.63855	Apoplastic/cytoplasmic effector
JAFJTP010000009.1.g3556	243	SP	0	Not GPI-anchored	6	2.46914	Apoplastic effector
JAFJTP010000009.1.g3560	123	SP	0	Not GPI-anchored	7	5.69106	Cytoplasmic/apoplastic effector
JAFJTP010000009.1.g3596	230	SP	0	Not GPI-anchored	5	2.17391	Cytoplasmic effector
JAFJTP010000009.1.g3604	78	SP	0	Not GPI-anchored	8	10.2564	Cytoplasmic/apoplastic effector
JAFJTP010000009.1.g3615	203	SP	0	Not GPI-anchored	4	1.97044	Apoplastic effector
JAFJTP010000009.1.g3640	99	SP	0	Not GPI-anchored	8	8.08081	Apoplastic effector
JAFJTP010000009.1.g3750	139	SP	0	Not GPI-anchored	4	2.8777	Cytoplasmic effector
JAFJTP010000010.1.g3942	201	SP	0	Not GPI-anchored	8	3.9801	Cytoplasmic effector
JAFJTP010000010.1.g3966	228	SP	0	Not GPI-anchored	5	2.19298	Apoplastic effector
JAFJTP010000011.1.g4326	119	SP	0	Not GPI-anchored	6	5.04202	Apoplastic effector
JAFJTP010000011.1.g4368	239	SP	0	Not GPI-anchored	4	1.67364	Apoplastic effector
JAFJTP010000011.1.g4390	141	SP	0	Not GPI-anchored	1	0.70922	Cytoplasmic effector
JAFJTP010000012.1.g4468	159	SP	0	Not GPI-anchored	1	0.628931	Apoplastic effector
JAFJTP010000012.1.g4480	238	SP	0	Not GPI-anchored	10	4.20168	Cytoplasmic/apoplastic effector
JAFJTP010000012.1.g4502	227	SP	0	Not GPI-anchored	12	5.28634	Apoplastic/cytoplasmic effector
JAFJTP010000012.1.g4540	65	SP	0	Not GPI-anchored	8	12.3077	Apoplastic/cytoplasmic effector
JAFJTP010000012.1.g4546	46	SP	0	Not GPI-anchored	0	0	Cytoplasmic effector
JAFJTP010000012.1.g4547	63	SP	0	Not GPI-anchored	4	6.34921	Apoplastic effector
JAFJTP010000012.1.g4605	217	SP	0	Not GPI-anchored	5	2.30415	Apoplastic effector
JAFJTP010000012.1.g4610	125	SP	0	Not GPI-anchored	4	3.2	Apoplastic effector
JAFJTP010000012.1.g4639	186	SP	0	Not GPI-anchored	2	1.19048	Apoplastic effector
JAFJTP010000013.1.g4743	199	SP	0	Not GPI-anchored	8	4.0201	Cytoplasmic effector
JAFJTP010000013.1.g4770	132	SP	0	Not GPI-anchored	0	0	Cytoplasmic effector
JAFJTP010000013.1.g4783	191	SP	0	Not GPI-anchored	3	1.57068	Cytoplasmic effector
JAFJTP010000014.1.g4915	208	SP	0	Not GPI-anchored	2	0.961538	Apoplastic effector
JAFJTP010000014.1.g4923	74	SP	0	Not GPI-anchored	0	0	Cytoplasmic effector
JAFJTP010000014.1.g5017	199	SP	0	Not GPI-anchored	1	0.502513	Cytoplasmic effector
JAFJTP010000014.1.g5078	102	SP	0	Not GPI-anchored	2	1.96078	Cytoplasmic effector
JAFJTP010000014.1.g5125	159	SP	0	Not GPI-anchored	2	1.25786	Cytoplasmic effector
JAFJTP010000015.1.g5167	77	SP	0	Not GPI-anchored	9	11.6883	Cytoplasmic/apoplastic effector
JAFJTP010000015.1.g5182	179	SP	0	Not GPI-anchored	0	0	Cytoplasmic effector
JAFJTP010000015.1.g5320	148	SP	0	Not GPI-anchored	6	4.05405	Apoplastic/cytoplasmic effector
JAFJTP010000015.1.g5326	220	SP	0	Not GPI-anchored	7	3.18182	Apoplastic effector
JAFJTP010000015.1.g5374	96	SP	0	Not GPI-anchored	2	2.08333	Cytoplasmic effector
JAFJTP010000015.1.g5387	237	SP	0	Not GPI-anchored	4	1.68776	Apoplastic effector
JAFJTP010000015.1.g5415	216	SP	0	Not GPI-anchored	6	2.77778	Apoplastic effector
JAFJTP010000016.1.g5454	61	SP	0	Not GPI-anchored	0	0	Cytoplasmic effector
JAFJTP010000016.1.g5472	176	SP	0	Not GPI-anchored	10	5.68182	Apoplastic/cytoplasmic effector
JAFJTP010000016.1.g5617	115	SP	0	Not GPI-anchored	2	1.73913	Cytoplasmic effector
JAFJTP010000016.1.g5618	213	SP	0	Not GPI-anchored	6	2.8169	Apoplastic effector
JAFJTP010000017.1.g5679	250	SP	0	Not GPI-anchored	18	7.2	Apoplastic effector
JAFJTP010000017.1.g5766	119	SP	0	Not GPI-anchored	8	6.72269	Cytoplasmic/apoplastic effector
JAFJTP010000017.1.g5781	276	SP	0	Not GPI-anchored	2	0.724638	Cytoplasmic effector
JAFJTP010000018.1.g5947	212	SP	0	Not GPI-anchored	4	1.88679	Cytoplasmic effector
JAFJTP010000018.1.g6019	223	SP	0	Not GPI-anchored	5	2.24215	Apoplastic effector
JAFJTP010000019.1.g6080	141	SP	0	Not GPI-anchored	5	3.5461	Apoplastic effector
JAFJTP010000019.1.g6102	282	SP	0	Not GPI-anchored	7	2.48227	Apoplastic effector
JAFJTP010000019.1.g6104	205	SP	0	Not GPI-anchored	2	0.97561	Apoplastic/cytoplasmic effector
JAFJTP010000019.1.g6237	201	SP	0	Not GPI-anchored	3	1.49254	Cytoplasmic effector
JAFJTP010000020.1.g6320	194	SP	0	Not GPI-anchored	6	3.09278	Cytoplasmic effector
JAFJTP010000020.1.g6496	236	SP	0	Not GPI-anchored	0	0	Apoplastic effector
JAFJTP010000021.1.g6535	150	SP	0	Not GPI-anchored	4	2.66667	Cytoplasmic effector
JAFJTP010000021.1.g6563	131	SP	0	Not GPI-anchored	1	0.763359	Cytoplasmic effector
JAFJTP010000021.1.g6666	61	SP	0	Not GPI-anchored	3	4.91803	Apoplastic/cytoplasmic effector
JAFJTP010000022.1.g6765	270	SP	0	Not GPI-anchored	2	0.740741	Apoplastic effector
JAFJTP010000022.1.g6794	73	SP	0	Not GPI-anchored	3	4.10959	Cytoplasmic/apoplastic effector
JAFJTP010000022.1.g6796	112	SP	0	Not GPI-anchored	2	1.78571	Apoplastic effector
JAFJTP010000022.1.g6832	133	SP	0	Not GPI-anchored	3	2.25564	Apoplastic effector
JAFJTP010000023.1.g6936	99	SP	0	Not GPI-anchored	6	6.06061	Cytoplasmic effector
JAFJTP010000023.1.g6988	93	SP	0	Not GPI-anchored	2	2.15054	Cytoplasmic effector
JAFJTP010000023.1.g7008	213	SP	0	Not GPI-anchored	0	0	Apoplastic/cytoplasmic effector
JAFJTP010000023.1.g7025	267	SP	0	Not GPI-anchored	3	1.1236	Cytoplasmic effector
JAFJTP010000023.1.g7041	247	SP	0	Not GPI-anchored	4	1.61943	Apoplastic effector
JAFJTP010000024.1.g7118	125	SP	0	Not GPI-anchored	6	4.8	Cytoplasmic effector
JAFJTP010000024.1.g7130	134	SP	0	Not GPI-anchored	6	4.47761	Apoplastic effector
JAFJTP010000024.1.g7137	79	SP	0	Not GPI-anchored	0	0	Cytoplasmic effector
JAFJTP010000024.1.g7143	126	SP	0	Not GPI-anchored	12	9.52381	Cytoplasmic/apoplastic effector
JAFJTP010000024.1.g7159	166	SP	0	Not GPI-anchored	7	4.21687	Apoplastic effector
JAFJTP010000024.1.g7180	196	SP	0	Not GPI-anchored	1	0.510204	Cytoplasmic effector
JAFJTP010000024.1.g7220	192	SP	0	Not GPI-anchored	5	2.60417	Apoplastic effector
JAFJTP010000025.1.g7297	101	SP	0	Not GPI-anchored	2	1.9802	Cytoplasmic effector
JAFJTP010000025.1.g7333	226	SP	0	Not GPI-anchored	8	3.53982	Apoplastic effector
JAFJTP010000025.1.g7394	202	SP	0	Not GPI-anchored	1	0.49505	Cytoplasmic effector
JAFJTP010000026.1.g7577	61	SP	0	Not GPI-anchored	10	16.3934	Cytoplasmic/apoplastic effector
JAFJTP010000027.1.g7649	120	SP	0	Not GPI-anchored	4	3.33333	Apoplastic effector
JAFJTP010000027.1.g7695	85	SP	0	Not GPI-anchored	6	7.05882	Apoplastic/cytoplasmic effector
JAFJTP010000027.1.g7696	228	SP	0	Not GPI-anchored	2	0.877193	Apoplastic effector
JAFJTP010000027.1.g7745	202	SP	0	Not GPI-anchored	2	0.990099	Cytoplasmic effector
JAFJTP010000027.1.g7759	175	SP	0	Not GPI-anchored	4	2.28571	Cytoplasmic/apoplastic effector
JAFJTP010000028.1.g7803	219	SP	0	Not GPI-anchored	4	1.82648	Cytoplasmic effector
JAFJTP010000028.1.g7823	128	SP	0	Not GPI-anchored	5	3.90625	Cytoplasmic effector
JAFJTP010000028.1.g7832	155	SP	0	Not GPI-anchored	0	0	Apoplastic effector
JAFJTP010000028.1.g7847	91	SP	0	Not GPI-anchored	5	5.49451	Apoplastic effector
JAFJTP010000028.1.g7899	258	SP	0	Not GPI-anchored	5	1.93798	Apoplastic effector
JAFJTP010000029.1.g8040	246	SP	0	Not GPI-anchored	1	0.406504	Cytoplasmic effector
JAFJTP010000029.1.g8047	235	SP	0	Not GPI-anchored	2	0.851064	Apoplastic effector
JAFJTP010000030.1.g8141	259	SP	0	Not GPI-anchored	2	0.772201	Cytoplasmic effector
JAFJTP010000030.1.g8163	199	SP	0	Not GPI-anchored	0	0	Cytoplasmic effector
JAFJTP010000030.1.g8233	141	SP	0	Not GPI-anchored	4	2.83688	Cytoplasmic effector
JAFJTP010000031.1.g8276	262	SP	0	Not GPI-anchored	3	1.14504	Cytoplasmic effector
JAFJTP010000031.1.g8351	203	SP	0	Not GPI-anchored	2	0.985222	Apoplastic/cytoplasmic effector
JAFJTP010000031.1.g8352	132	SP	0	Not GPI-anchored	6	4.54545	Cytoplasmic effector
JAFJTP010000031.1.g8362	177	SP	0	Not GPI-anchored	2	1.12994	Cytoplasmic effector
JAFJTP010000032.1.g8439	56	SP	0	Not GPI-anchored	2	3.57143	Cytoplasmic effector
JAFJTP010000032.1.g8521	231	SP	0	Not GPI-anchored	4	1.7316	Apoplastic effector
JAFJTP010000033.1.g8617	121	SP	0	Not GPI-anchored	4	3.30579	Apoplastic effector
JAFJTP010000037.1.g9113	124	SP	0	Not GPI-anchored	7	5.64516	Apoplastic/cytoplasmic effector
JAFJTP010000037.1.g9128	180	SP	0	Not GPI-anchored	4	2.22222	Cytoplasmic effector
JAFJTP010000037.1.g9170	225	SP	0	Not GPI-anchored	4	1.77778	Apoplastic effector
JAFJTP010000039.1.g9327	215	SP	0	Not GPI-anchored	0	0	Apoplastic effector
JAFJTP010000040.1.g9420	151	SP	0	Not GPI-anchored	6	3.97351	Apoplastic/cytoplasmic effector
JAFJTP010000040.1.g9479	132	SP	0	Not GPI-anchored	0	0	Cytoplasmic effector
JAFJTP010000040.1.g9481	224	SP	0	Not GPI-anchored	8	3.57143	Apoplastic effector
JAFJTP010000042.1.g9745	155	SP	0	Not GPI-anchored	2	1.29032	Apoplastic effector
JAFJTP010000043.1.g9848	163	SP	0	Not GPI-anchored	1	0.613497	Apoplastic effector
JAFJTP010000045.1.g10002	51	SP	0	Not GPI-anchored	2	3.92157	Cytoplasmic/apoplastic effector
JAFJTP010000045.1.g10022	195	SP	0	Not GPI-anchored	2	1.02564	Apoplastic effector
JAFJTP010000046.1.g10055	181	SP	0	Not GPI-anchored	0	0	Cytoplasmic effector
JAFJTP010000047.1.g10181	138	SP	0	Not GPI-anchored	10	7.24638	Cytoplasmic/apoplastic effector
JAFJTP010000048.1.g10235	63	SP	0	Not GPI-anchored	1	1.5873	Cytoplasmic effector
JAFJTP010000049.1.g10316	121	SP	0	Not GPI-anchored	2	1.65289	Cytoplasmic effector
JAFJTP010000049.1.g10317	149	SP	0	Not GPI-anchored	6	4.02685	Apoplastic/cytoplasmic effector
JAFJTP010000050.1.g10371	46	SP	0	Not GPI-anchored	0	0	Cytoplasmic effector
JAFJTP010000051.1.g10435	272	SP	0	Not GPI-anchored	6	2.20588	Apoplastic effector
JAFJTP010000053.1.g10594	227	SP	0	Not GPI-anchored	0	0	Cytoplasmic effector
JAFJTP010000054.1.g10606	208	SP	0	Not GPI-anchored	4	1.92308	Apoplastic effector
JAFJTP010000054.1.g10654	52	SP	0	Not GPI-anchored	8	15.3846	Apoplastic/cytoplasmic effector
JAFJTP010000056.1.g10731	236	SP	0	Not GPI-anchored	8	3.38983	Apoplastic effector
JAFJTP010000057.1.g10764	259	SP	0	Not GPI-anchored	2	0.772201	Apoplastic effector
JAFJTP010000057.1.g10803	208	SP	0	Not GPI-anchored	5	2.40385	Apoplastic effector
JAFJTP010000061.1.g10968	82	SP	0	Not GPI-anchored	10	12.1951	Apoplastic/cytoplasmic effector
JAFJTP010000064.1.g11041	211	SP	0	Not GPI-anchored	4	1.89573	Apoplastic effector
JAFJTP010000066.1.g11085	213	SP	0	Not GPI-anchored	6	2.8169	Apoplastic effector
JAFJTP010000070.1.g11154	234	SP	0	Not GPI-anchored	6	2.5641	Apoplastic effector
JAFJTP010000072.1.g11165	216	SP	0	Not GPI-anchored	7	3.24074	Apoplastic/cytoplasmic effector

## Sheet: Table S5 M27-16_ec
Table S5. Effector candidates encoded by the Didymella glomerata M27-16 genome
Effector candidates	length (mp)	signalp	TMHMM (mp)	GPI (mp)	Cysteine residues (mp)	%C	effectorpv3 (mp)
JAKJXN010000001.1.g128	259	SP	0	Not GPI-anchored	2	0.772201	Cytoplasmic effector
JAKJXN010000001.1.g137	82	SP	0	Not GPI-anchored	0	0	Cytoplasmic effector
JAKJXN010000001.1.g162	139	SP	0	Not GPI-anchored	4	2.8777	Cytoplasmic effector
JAKJXN010000002.1.g466	144	SP	0	Not GPI-anchored	6	4.16667	Apoplastic effector
JAKJXN010000002.1.g524	187	SP	0	Not GPI-anchored	1	0.534759	Cytoplasmic effector
JAKJXN010000002.1.g537	213	SP	0	Not GPI-anchored	2	0.938967	Apoplastic effector
JAKJXN010000002.1.g558	213	SP	0	Not GPI-anchored	2	0.938967	Apoplastic effector
JAKJXN010000002.1.g590	259	SP	0	Not GPI-anchored	2	0.772201	Apoplastic effector
JAKJXN010000002.1.g666	99	SP	0	Not GPI-anchored	4	4.0404	Apoplastic effector
JAKJXN010000002.1.g839	142	SP	0	Not GPI-anchored	7	4.92958	Cytoplasmic effector
JAKJXN010000003.1.g925	132	SP	0	Not GPI-anchored	5	3.78788	Apoplastic/cytoplasmic effector
JAKJXN010000003.1.g926	273	SP	0	Not GPI-anchored	5	1.8315	Cytoplasmic/apoplastic effector
JAKJXN010000003.1.g950	261	SP	0	Not GPI-anchored	3	1.14943	Apoplastic effector
JAKJXN010000003.1.g1011	142	SP	0	Not GPI-anchored	2	1.40845	Apoplastic effector
JAKJXN010000003.1.g1012	142	SP	0	Not GPI-anchored	8	5.6338	Apoplastic/cytoplasmic effector
JAKJXN010000003.1.g1013	142	SP	0	Not GPI-anchored	8	5.6338	Cytoplasmic/apoplastic effector
JAKJXN010000003.1.g1067	142	SP	0	Not GPI-anchored	4	2.8169	Apoplastic effector
JAKJXN010000003.1.g1102	142	SP	0	Not GPI-anchored	3	2.11268	Apoplastic effector
JAKJXN010000004.1.g1238	233	SP	0	Not GPI-anchored	0	0	Apoplastic effector
JAKJXN010000004.1.g1271	198	SP	0	Not GPI-anchored	1	0.505051	Cytoplasmic effector
JAKJXN010000004.1.g1372	200	SP	0	Not GPI-anchored	14	7	Apoplastic effector
JAKJXN010000004.1.g1398	203	SP	0	Not GPI-anchored	4	1.97044	Apoplastic effector
JAKJXN010000004.1.g1415	64	SP	0	Not GPI-anchored	3	4.6875	Apoplastic/cytoplasmic effector
JAKJXN010000004.1.g1457	228	SP	0	Not GPI-anchored	6	2.63158	Apoplastic effector
JAKJXN010000004.1.g1472	83	SP	0	Not GPI-anchored	8	9.63855	Apoplastic/cytoplasmic effector
JAKJXN010000005.1.g1675	181	SP	0	Not GPI-anchored	0	0	Cytoplasmic effector
JAKJXN010000005.1.g1678	279	SP	0	Not GPI-anchored	10	3.58423	Apoplastic effector
JAKJXN010000005.1.g1742	168	SP	0	Not GPI-anchored	2	1.19048	Apoplastic effector
JAKJXN010000005.1.g1747	211	SP	0	Not GPI-anchored	5	2.36967	Cytoplasmic effector
JAKJXN010000006.1.g1758	207	SP	0	Not GPI-anchored	2	0.966184	Cytoplasmic effector
JAKJXN010000006.1.g1792	200	SP	0	Not GPI-anchored	3	1.5	Apoplastic effector
JAKJXN010000006.1.g1807	221	SP	0	Not GPI-anchored	2	0.904977	Apoplastic effector
JAKJXN010000006.1.g1808	102	SP	0	Not GPI-anchored	5	4.90196	Cytoplasmic/apoplastic effector
JAKJXN010000006.1.g1858	120	SP	0	Not GPI-anchored	4	3.33333	Apoplastic effector
JAKJXN010000006.1.g1939	109	SP	0	Not GPI-anchored	2	1.83486	Cytoplasmic effector
JAKJXN010000006.1.g1956	211	SP	0	Not GPI-anchored	0	0	Apoplastic effector
JAKJXN010000007.1.g2041	262	SP	0	Not GPI-anchored	9	3.43511	Cytoplasmic effector
JAKJXN010000007.1.g2135	64	SP	0	Not GPI-anchored	10	15.625	Cytoplasmic/apoplastic effector
JAKJXN010000007.1.g2160	235	SP	0	Not GPI-anchored	2	0.851064	Apoplastic effector
JAKJXN010000007.1.g2200	115	SP	0	Not GPI-anchored	9	7.82609	Apoplastic/cytoplasmic effector
JAKJXN010000007.1.g2201	72	SP	0	Not GPI-anchored	7	9.72222	Cytoplasmic effector
JAKJXN010000007.1.g2239	147	SP	0	Not GPI-anchored	5	3.40136	Cytoplasmic/apoplastic effector
JAKJXN010000008.1.g2310	190	SP	0	Not GPI-anchored	4	2.10526	Cytoplasmic effector
JAKJXN010000008.1.g2362	269	SP	0	Not GPI-anchored	12	4.46097	Apoplastic effector
JAKJXN010000009.1.g2562	213	SP	0	Not GPI-anchored	6	2.8169	Apoplastic effector
JAKJXN010000009.1.g2563	114	SP	0	Not GPI-anchored	2	1.75439	Cytoplasmic effector
JAKJXN010000009.1.g2646	223	SP	0	Not GPI-anchored	1	0.44843	Cytoplasmic effector
JAKJXN010000009.1.g2709	178	SP	0	Not GPI-anchored	10	5.61798	Apoplastic effector
JAKJXN010000009.1.g2728	61	SP	0	Not GPI-anchored	0	0	Cytoplasmic effector
JAKJXN010000010.1.g2777	136	SP	0	Not GPI-anchored	5	3.67647	Apoplastic effector
JAKJXN010000010.1.g2839	251	SP	0	Not GPI-anchored	1	0.398406	Cytoplasmic effector
JAKJXN010000010.1.g2877	77	SP	0	Not GPI-anchored	5	6.49351	Apoplastic effector
JAKJXN010000011.1.g3068	154	SP	0	Not GPI-anchored	6	3.8961	Apoplastic/cytoplasmic effector
JAKJXN010000011.1.g3158	96	SP	0	Not GPI-anchored	4	4.16667	Apoplastic effector
JAKJXN010000012.1.g3335	236	SP	0	Not GPI-anchored	0	0	Apoplastic effector
JAKJXN010000012.1.g3441	215	SP	0	Not GPI-anchored	0	0	Apoplastic effector
JAKJXN010000013.1.g3468	183	SP	0	Not GPI-anchored	1	0.546448	Cytoplasmic effector
JAKJXN010000013.1.g3565	231	SP	0	Not GPI-anchored	4	1.7316	Apoplastic effector
JAKJXN010000013.1.g3638	217	SP	0	Not GPI-anchored	4	1.84332	Apoplastic effector
JAKJXN010000013.1.g3645	124	SP	0	Not GPI-anchored	4	3.22581	Apoplastic effector
JAKJXN010000013.1.g3670	167	SP	0	Not GPI-anchored	0	0	Cytoplasmic effector
JAKJXN010000013.1.g3675	216	SP	0	Not GPI-anchored	5	2.31481	Apoplastic effector
JAKJXN010000013.1.g3683	253	SP	0	Not GPI-anchored	9	3.55731	Apoplastic effector
JAKJXN010000014.1.g3897	238	SP	0	Not GPI-anchored	2	0.840336	Apoplastic effector
JAKJXN010000015.1.g3923	145	SP	0	Not GPI-anchored	0	0	Cytoplasmic effector
JAKJXN010000015.1.g4006	244	SP	0	Not GPI-anchored	4	1.63934	Apoplastic effector
JAKJXN010000015.1.g4071	240	SP	0	Not GPI-anchored	10	4.16667	Apoplastic effector
JAKJXN010000016.1.g4133	247	SP	0	Not GPI-anchored	2	0.809717	Apoplastic effector
JAKJXN010000016.1.g4158	196	SP	0	Not GPI-anchored	1	0.510204	Cytoplasmic effector
JAKJXN010000016.1.g4217	79	SP	0	Not GPI-anchored	0	0	Cytoplasmic effector
JAKJXN010000016.1.g4227	134	SP	0	Not GPI-anchored	6	4.47761	Apoplastic effector
JAKJXN010000016.1.g4239	123	SP	0	Not GPI-anchored	0	0	Cytoplasmic effector
JAKJXN010000016.1.g4311	200	SP	0	Not GPI-anchored	6	3	Cytoplasmic/apoplastic effector
JAKJXN010000017.1.g4321	226	SP	0	Not GPI-anchored	2	0.884956	Apoplastic effector
JAKJXN010000017.1.g4405	87	SP	0	Not GPI-anchored	2	2.29885	Cytoplasmic effector
JAKJXN010000018.1.g4560	107	SP	0	Not GPI-anchored	6	5.60748	Cytoplasmic effector
JAKJXN010000018.1.g4583	96	SP	0	Not GPI-anchored	5	5.20833	Apoplastic effector
JAKJXN010000018.1.g4617	244	SP	0	Not GPI-anchored	4	1.63934	Cytoplasmic effector
JAKJXN010000018.1.g4653	249	SP	0	Not GPI-anchored	2	0.803213	Cytoplasmic effector
JAKJXN010000018.1.g4672	213	SP	0	Not GPI-anchored	0	0	Apoplastic/cytoplasmic effector
JAKJXN010000018.1.g4702	183	SP	0	Not GPI-anchored	3	1.63934	Apoplastic effector
JAKJXN010000019.1.g4779	200	SP	0	Not GPI-anchored	4	2	Cytoplasmic effector
JAKJXN010000019.1.g4804	152	SP	0	Not GPI-anchored	6	3.94737	Cytoplasmic effector
JAKJXN010000019.1.g4805	278	SP	0	Not GPI-anchored	0	0	Apoplastic effector
JAKJXN010000019.1.g4903	280	SP	0	Not GPI-anchored	11	3.92857	Apoplastic/cytoplasmic effector
JAKJXN010000019.1.g4904	186	SP	0	Not GPI-anchored	8	4.30108	Cytoplasmic/apoplastic effector
JAKJXN010000020.1.g4966	76	SP	0	Not GPI-anchored	4	5.26316	Cytoplasmic effector
JAKJXN010000020.1.g5038	208	SP	0	Not GPI-anchored	2	0.961538	Apoplastic effector
JAKJXN010000020.1.g5080	193	SP	0	Not GPI-anchored	1	0.518135	Cytoplasmic effector
JAKJXN010000021.1.g5142	64	SP	0	Not GPI-anchored	0	0	Cytoplasmic effector
JAKJXN010000021.1.g5241	207	SP	0	Not GPI-anchored	24	11.5942	Apoplastic/cytoplasmic effector
JAKJXN010000021.1.g5264	155	SP	0	Not GPI-anchored	0	0	Apoplastic effector
JAKJXN010000022.1.g5407	155	SP	0	Not GPI-anchored	4	2.58065	Cytoplasmic effector
JAKJXN010000022.1.g5417	112	SP	0	Not GPI-anchored	2	1.78571	Apoplastic effector
JAKJXN010000022.1.g5459	239	SP	0	Not GPI-anchored	3	1.25523	Apoplastic effector
JAKJXN010000023.1.g5494	196	SP	0	Not GPI-anchored	5	2.55102	Apoplastic effector
JAKJXN010000023.1.g5507	194	SP	0	Not GPI-anchored	1	0.515464	Apoplastic effector
JAKJXN010000023.1.g5569	133	SP	0	Not GPI-anchored	2	1.50376	Apoplastic effector
JAKJXN010000024.1.g5670	203	SP	0	Not GPI-anchored	3	1.47783	Apoplastic effector
JAKJXN010000024.1.g5738	138	SP	0	Not GPI-anchored	10	7.24638	Apoplastic effector
JAKJXN010000025.1.g5959	179	SP	0	Not GPI-anchored	0	0	Cytoplasmic effector
JAKJXN010000025.1.g5995	190	SP	0	Not GPI-anchored	17	8.94737	Cytoplasmic/apoplastic effector
JAKJXN010000026.1.g6113	191	SP	0	Not GPI-anchored	3	1.57068	Cytoplasmic/apoplastic effector
JAKJXN010000026.1.g6124	180	SP	0	Not GPI-anchored	2	1.11111	Apoplastic/cytoplasmic effector
JAKJXN010000026.1.g6139	127	SP	0	Not GPI-anchored	0	0	Cytoplasmic effector
JAKJXN010000027.1.g6182	258	SP	0	Not GPI-anchored	5	1.93798	Apoplastic effector
JAKJXN010000027.1.g6228	203	SP	0	Not GPI-anchored	2	0.985222	Apoplastic/cytoplasmic effector
JAKJXN010000028.1.g6438	121	SP	0	Not GPI-anchored	1	0.826446	Cytoplasmic effector
JAKJXN010000031.1.g6786	252	SP	0	Not GPI-anchored	2	0.793651	Apoplastic effector
JAKJXN010000031.1.g6791	232	SP	0	Not GPI-anchored	12	5.17241	Apoplastic effector
JAKJXN010000031.1.g6818	275	SP	0	Not GPI-anchored	7	2.54545	Apoplastic effector
JAKJXN010000031.1.g6819	222	SP	0	Not GPI-anchored	10	4.5045	Apoplastic/cytoplasmic effector
JAKJXN010000032.1.g6828	121	SP	0	Not GPI-anchored	2	1.65289	Cytoplasmic effector
JAKJXN010000032.1.g6829	148	SP	0	Not GPI-anchored	6	4.05405	Apoplastic/cytoplasmic effector
JAKJXN010000033.1.g7021	212	SP	0	Not GPI-anchored	19	8.96226	Apoplastic/cytoplasmic effector
JAKJXN010000033.1.g7027	197	SP	0	Not GPI-anchored	3	1.52284	Cytoplasmic effector
JAKJXN010000033.1.g7031	209	SP	0	Not GPI-anchored	10	4.78469	Apoplastic effector
JAKJXN010000033.1.g7101	105	SP	0	Not GPI-anchored	8	7.61905	Cytoplasmic/apoplastic effector
JAKJXN010000034.1.g7205	217	SP	0	Not GPI-anchored	4	1.84332	Apoplastic effector
JAKJXN010000034.1.g7219	184	SP	0	Not GPI-anchored	1	0.543478	Cytoplasmic/apoplastic effector
JAKJXN010000036.1.g7362	121	SP	0	Not GPI-anchored	4	3.30579	Cytoplasmic/apoplastic effector
JAKJXN010000036.1.g7389	97	SP	0	Not GPI-anchored	5	5.15464	Apoplastic effector
JAKJXN010000036.1.g7403	177	SP	0	Not GPI-anchored	3	1.69492	Cytoplasmic effector
JAKJXN010000036.1.g7417	79	SP	0	Not GPI-anchored	1	1.26582	Cytoplasmic/apoplastic effector
JAKJXN010000036.1.g7433	161	SP	0	Not GPI-anchored	2	1.24224	Apoplastic/cytoplasmic effector
JAKJXN010000036.1.g7440	201	SP	0	Not GPI-anchored	13	6.46766	Apoplastic/cytoplasmic effector
JAKJXN010000037.1.g7473	238	SP	0	Not GPI-anchored	2	0.840336	Apoplastic effector
JAKJXN010000037.1.g7499	212	SP	0	Not GPI-anchored	3	1.41509	Apoplastic effector
JAKJXN010000039.1.g7747	51	SP	0	Not GPI-anchored	2	3.92157	Cytoplasmic effector
JAKJXN010000039.1.g7751	191	SP	0	Not GPI-anchored	1	0.52356	Cytoplasmic effector
JAKJXN010000039.1.g7758	195	SP	0	Not GPI-anchored	2	1.02564	Apoplastic effector
JAKJXN010000040.1.g7850	251	SP	0	Not GPI-anchored	0	0	Cytoplasmic effector
JAKJXN010000042.1.g8010	275	SP	0	Not GPI-anchored	2	0.727273	Cytoplasmic effector
JAKJXN010000042.1.g8086	205	SP	0	Not GPI-anchored	5	2.43902	Cytoplasmic effector
JAKJXN010000042.1.g8100	194	SP	0	Not GPI-anchored	6	3.09278	Cytoplasmic effector
JAKJXN010000043.1.g8125	80	SP	0	Not GPI-anchored	5	6.25	Apoplastic/cytoplasmic effector
JAKJXN010000043.1.g8126	237	SP	0	Not GPI-anchored	11	4.64135	Apoplastic effector
JAKJXN010000043.1.g8161	191	SP	0	Not GPI-anchored	8	4.18848	Apoplastic effector
JAKJXN010000043.1.g8172	127	SP	0	Not GPI-anchored	0	0	Cytoplasmic effector
JAKJXN010000044.1.g8248	131	SP	0	Not GPI-anchored	1	0.763359	Cytoplasmic effector
JAKJXN010000044.1.g8302	203	SP	0	Not GPI-anchored	5	2.46305	Apoplastic effector
JAKJXN010000045.1.g8325	187	SP	0	Not GPI-anchored	3	1.60428	Cytoplasmic effector
JAKJXN010000045.1.g8342	120	SP	0	Not GPI-anchored	5	4.16667	Cytoplasmic effector
JAKJXN010000045.1.g8385	107	SP	0	Not GPI-anchored	6	5.60748	Apoplastic effector
JAKJXN010000046.1.g8398	161	SP	0	Not GPI-anchored	1	0.621118	Apoplastic effector
JAKJXN010000047.1.g8511	99	SP	0	Not GPI-anchored	6	6.06061	Cytoplasmic/apoplastic effector
JAKJXN010000047.1.g8515	190	SP	0	Not GPI-anchored	3	1.57895	Apoplastic/cytoplasmic effector
JAKJXN010000047.1.g8564	279	SP	0	Not GPI-anchored	15	5.37634	Apoplastic effector
JAKJXN010000048.1.g8627	63	SP	0	Not GPI-anchored	1	1.5873	Cytoplasmic effector
JAKJXN010000048.1.g8637	177	SP	0	Not GPI-anchored	0	0	Cytoplasmic effector
JAKJXN010000048.1.g8638	178	SP	0	Not GPI-anchored	3	1.68539	Apoplastic effector
JAKJXN010000049.1.g8690	251	SP	0	Not GPI-anchored	3	1.19522	Apoplastic effector
JAKJXN010000049.1.g8716	132	SP	0	Not GPI-anchored	0	0	Apoplastic effector
JAKJXN010000049.1.g8733	238	SP	0	Not GPI-anchored	10	4.20168	Cytoplasmic/apoplastic effector
JAKJXN010000050.1.g8749	251	SP	0	Not GPI-anchored	5	1.99203	Apoplastic effector
JAKJXN010000051.1.g8911	234	SP	0	Not GPI-anchored	6	2.5641	Apoplastic effector
JAKJXN010000052.1.g8988	245	SP	0	Not GPI-anchored	2	0.816327	Apoplastic effector
JAKJXN010000052.1.g8991	227	SP	0	Not GPI-anchored	2	0.881057	Cytoplasmic effector
JAKJXN010000053.1.g9074	75	SP	0	Not GPI-anchored	4	5.33333	Cytoplasmic effector
JAKJXN010000054.1.g9110	277	SP	0	Not GPI-anchored	7	2.52708	Cytoplasmic effector
JAKJXN010000056.1.g9261	238	SP	0	Not GPI-anchored	4	1.68067	Apoplastic effector
JAKJXN010000058.1.g9424	272	SP	0	Not GPI-anchored	6	2.20588	Apoplastic effector
JAKJXN010000059.1.g9464	52	SP	0	Not GPI-anchored	8	15.3846	Apoplastic/cytoplasmic effector
JAKJXN010000059.1.g9466	221	SP	0	Not GPI-anchored	5	2.26244	Apoplastic effector
JAKJXN010000059.1.g9502	222	SP	0	Not GPI-anchored	0	0	Cytoplasmic effector
JAKJXN010000059.1.g9514	214	SP	0	Not GPI-anchored	4	1.86916	Apoplastic effector
JAKJXN010000060.1.g9581	137	SP	0	Not GPI-anchored	0	0	Apoplastic effector
JAKJXN010000062.1.g9659	203	SP	0	Not GPI-anchored	0	0	Cytoplasmic effector
JAKJXN010000065.1.g9854	207	SP	0	Not GPI-anchored	5	2.41546	Apoplastic effector
JAKJXN010000065.1.g9891	259	SP	0	Not GPI-anchored	2	0.772201	Apoplastic effector
JAKJXN010000068.1.g10013	284	SP	0	Not GPI-anchored	4	1.40845	Apoplastic effector
JAKJXN010000069.1.g10067	76	SP	0	Not GPI-anchored	1	1.31579	Cytoplasmic effector
JAKJXN010000071.1.g10167	194	SP	0	Not GPI-anchored	5	2.57732	Apoplastic effector
JAKJXN010000071.1.g10192	137	SP	0	Not GPI-anchored	0	0	Apoplastic effector
JAKJXN010000071.1.g10205	242	SP	0	Not GPI-anchored	4	1.65289	Apoplastic effector
JAKJXN010000078.1.g10516	160	SP	0	Not GPI-anchored	0	0	Apoplastic effector
JAKJXN010000079.1.g10541	207	SP	0	Not GPI-anchored	4	1.93237	Apoplastic effector
JAKJXN010000079.1.g10551	243	SP	0	Not GPI-anchored	0	0	Apoplastic effector
JAKJXN010000080.1.g10588	119	SP	0	Not GPI-anchored	2	1.68067	Apoplastic effector
JAKJXN010000081.1.g10606	247	SP	0	Not GPI-anchored	6	2.42915	Apoplastic effector
JAKJXN010000082.1.g10662	196	SP	0	Not GPI-anchored	4	2.04082	Cytoplasmic effector
JAKJXN010000083.1.g10722	165	SP	0	Not GPI-anchored	2	1.21212	Apoplastic effector
JAKJXN010000084.1.g10749	186	SP	0	Not GPI-anchored	4	2.15054	Apoplastic effector
JAKJXN010000088.1.g10877	262	SP	0	Not GPI-anchored	3	1.14504	Cytoplasmic effector
JAKJXN010000088.1.g10897	193	SP	0	Not GPI-anchored	4	2.07254	Apoplastic/cytoplasmic effector
JAKJXN010000092.1.g11012	225	SP	0	Not GPI-anchored	5	2.22222	Apoplastic effector
JAKJXN010000094.1.g11047	208	SP	0	Not GPI-anchored	13	6.25	Apoplastic effector
JAKJXN010000094.1.g11058	158	SP	0	Not GPI-anchored	6	3.79747	Apoplastic/cytoplasmic effector
JAKJXN010000095.1.g11067	138	SP	0	Not GPI-anchored	10	7.24638	Cytoplasmic/apoplastic effector
JAKJXN010000097.1.g11126	228	SP	0	Not GPI-anchored	4	1.75439	Apoplastic effector
JAKJXN010000097.1.g11127	211	SP	0	Not GPI-anchored	4	1.89573	Apoplastic effector
JAKJXN010000098.1.g11135	224	SP	0	Not GPI-anchored	12	5.35714	Apoplastic/cytoplasmic effector
JAKJXN010000100.1.g11194	169	SP	0	Not GPI-anchored	0	0	Apoplastic effector
JAKJXN010000106.1.g11291	113	SP	0	Not GPI-anchored	1	0.884956	Cytoplasmic/apoplastic effector
JAKJXN010000106.1.g11295	201	SP	0	Not GPI-anchored	4	1.99005	Apoplastic effector
JAKJXN010000126.1.g11465	214	SP	0	Not GPI-anchored	1	0.46729	Cytoplasmic effector

## Sheet: Table S6 WTN-11-157
Table S6. Effector candidates encoded by the Didymella pinnodes WTN-11-157 genome
Effector candidates	length (mp)	signalp	TMHMM (mp)	GPI (mp)	Cysteine residues (mp)	%C	effectorpv3 (mp)
RWZB01000004.1.g5	141	SP	0	Not GPI-anchored	4	2.83688	Cytoplasmic effector
RWZB01000004.1.g21	195	SP	0	Not GPI-anchored	5	2.5641	Cytoplasmic/apoplastic effector
RWZB01000004.1.g64	180	SP	0	Not GPI-anchored	0	0	Cytoplasmic effector
RWZB01000004.1.g88	259	SP	0	Not GPI-anchored	2	0.772201	Cytoplasmic effector
RWZB01000004.1.g131	52	SP	0	Not GPI-anchored	0	0	Cytoplasmic effector
RWZB01000004.1.g133	103	SP	0	Not GPI-anchored	4	3.8835	Cytoplasmic effector
RWZB01000004.1.g162	106	SP	0	Not GPI-anchored	7	6.60377	Apoplastic effector
RWZB01000005.1.g224	189	SP	0	Not GPI-anchored	0	0	Cytoplasmic effector
RWZB01000005.1.g246	265	SP	0	Not GPI-anchored	1	0.377358	Cytoplasmic effector
RWZB01000006.1.g391	253	SP	0	Not GPI-anchored	2	0.790514	Apoplastic effector
RWZB01000006.1.g493	63	SP	0	Not GPI-anchored	10	15.873	Cytoplasmic/apoplastic effector
RWZB01000007.1.g508	151	SP	0	Not GPI-anchored	5	3.31126	Apoplastic effector
RWZB01000007.1.g542	130	SP	0	Not GPI-anchored	12	9.23077	Apoplastic effector
RWZB01000009.1.g772	219	SP	0	Not GPI-anchored	4	1.82648	Apoplastic effector
RWZB01000009.1.g828	191	SP	0	Not GPI-anchored	3	1.57068	Cytoplasmic effector
RWZB01000010.1.g897	215	SP	0	Not GPI-anchored	0	0	Apoplastic effector
RWZB01000010.1.g934	170	SP	0	Not GPI-anchored	4	2.35294	Apoplastic effector
RWZB01000010.1.g943	228	SP	0	Not GPI-anchored	0	0	Apoplastic effector
RWZB01000012.1.g1112	177	SP	0	Not GPI-anchored	0	0	Cytoplasmic effector
RWZB01000012.1.g1123	83	SP	0	Not GPI-anchored	5	6.0241	Apoplastic effector
RWZB01000013.1.g1244	201	SP	0	Not GPI-anchored	3	1.49254	Cytoplasmic effector
RWZB01000014.1.g1293	160	SP	0	Not GPI-anchored	4	2.5	Apoplastic effector
RWZB01000014.1.g1321	188	SP	0	Not GPI-anchored	4	2.12766	Apoplastic effector
RWZB01000014.1.g1347	262	SP	0	Not GPI-anchored	3	1.14504	Cytoplasmic effector
RWZB01000014.1.g1363	97	SP	0	Not GPI-anchored	8	8.24742	Apoplastic effector
RWZB01000014.1.g1368	219	SP	0	Not GPI-anchored	4	1.82648	Cytoplasmic effector
RWZB01000015.1.g1427	123	SP	0	Not GPI-anchored	5	4.06504	Cytoplasmic effector
RWZB01000016.1.g1517	252	SP	0	Not GPI-anchored	0	0	Cytoplasmic effector
RWZB01000016.1.g1521	50	SP	0	Not GPI-anchored	2	4	Cytoplasmic effector
RWZB01000016.1.g1533	187	SP	0	Not GPI-anchored	2	1.06952	Apoplastic/cytoplasmic effector
RWZB01000017.1.g1560	49	SP	0	Not GPI-anchored	2	4.08163	Cytoplasmic/apoplastic effector
RWZB01000021.1.g1877	258	SP	0	Not GPI-anchored	19	7.36434	Apoplastic effector
RWZB01000021.1.g1935	137	SP	0	Not GPI-anchored	5	3.64964	Apoplastic/cytoplasmic effector
RWZB01000022.1.g1999	216	SP	0	Not GPI-anchored	5	2.31481	Apoplastic effector
RWZB01000023.1.g2043	159	SP	0	Not GPI-anchored	2	1.25786	Cytoplasmic effector
RWZB01000024.1.g2139	231	SP	0	Not GPI-anchored	7	3.0303	Apoplastic effector
RWZB01000024.1.g2152	224	SP	0	Not GPI-anchored	1	0.446429	Cytoplasmic effector
RWZB01000026.1.g2255	164	SP	0	Not GPI-anchored	0	0	Cytoplasmic effector
RWZB01000026.1.g2293	197	SP	0	Not GPI-anchored	4	2.03046	Apoplastic effector
RWZB01000026.1.g2313	203	SP	0	Not GPI-anchored	0	0	Cytoplasmic effector
RWZB01000029.1.g2475	203	SP	0	Not GPI-anchored	2	0.985222	Apoplastic/cytoplasmic effector
RWZB01000030.1.g2554	97	SP	0	Not GPI-anchored	2	2.06186	Cytoplasmic effector
RWZB01000031.1.g2576	217	SP	0	Not GPI-anchored	4	1.84332	Apoplastic effector
RWZB01000031.1.g2579	125	SP	0	Not GPI-anchored	4	3.2	Apoplastic effector
RWZB01000031.1.g2599	242	SP	0	Not GPI-anchored	1	0.413223	Apoplastic effector
RWZB01000031.1.g2607	216	SP	0	Not GPI-anchored	5	2.31481	Apoplastic effector
RWZB01000032.1.g2653	138	SP	0	Not GPI-anchored	10	7.24638	Cytoplasmic/apoplastic effector
RWZB01000032.1.g2663	202	SP	0	Not GPI-anchored	2	0.990099	Apoplastic effector
RWZB01000034.1.g2792	184	SP	0	Not GPI-anchored	6	3.26087	Apoplastic effector
RWZB01000037.1.g2967	83	SP	0	Not GPI-anchored	8	9.63855	Apoplastic/cytoplasmic effector
RWZB01000037.1.g2970	228	SP	0	Not GPI-anchored	6	2.63158	Apoplastic effector
RWZB01000037.1.g2977	126	SP	0	Not GPI-anchored	8	6.34921	Cytoplasmic/apoplastic effector
RWZB01000039.1.g3093	143	SP	0	Not GPI-anchored	1	0.699301	Cytoplasmic/apoplastic effector
RWZB01000039.1.g3121	176	SP	0	Not GPI-anchored	5	2.84091	Cytoplasmic effector
RWZB01000040.1.g3200	96	SP	0	Not GPI-anchored	4	4.16667	Apoplastic effector
RWZB01000043.1.g3353	213	SP	0	Not GPI-anchored	0	0	Apoplastic effector
RWZB01000044.1.g3388	259	SP	0	Not GPI-anchored	2	0.772201	Apoplastic effector
RWZB01000045.1.g3422	90	SP	0	Not GPI-anchored	0	0	Cytoplasmic effector
RWZB01000045.1.g3447	187	SP	0	Not GPI-anchored	3	1.60428	Apoplastic effector
RWZB01000047.1.g3549	207	SP	0	Not GPI-anchored	24	11.5942	Apoplastic/cytoplasmic effector
RWZB01000049.1.g3699	132	SP	0	Not GPI-anchored	2	1.51515	Apoplastic effector
RWZB01000054.1.g3918	239	SP	0	Not GPI-anchored	4	1.67364	Apoplastic effector
RWZB01000056.1.g4020	106	SP	0	Not GPI-anchored	8	7.54717	Cytoplasmic/apoplastic effector
RWZB01000057.1.g4041	227	SP	0	Not GPI-anchored	3	1.32159	Apoplastic effector
RWZB01000057.1.g4053	187	SP	0	Not GPI-anchored	1	0.534759	Cytoplasmic effector
RWZB01000058.1.g4085	89	SP	0	Not GPI-anchored	2	2.24719	Cytoplasmic/apoplastic effector
RWZB01000059.1.g4145	183	SP	0	Not GPI-anchored	20	10.929	Apoplastic/cytoplasmic effector
RWZB01000060.1.g4172	154	SP	0	Not GPI-anchored	0	0	Apoplastic effector
RWZB01000060.1.g4177	228	SP	0	Not GPI-anchored	2	0.877193	Apoplastic effector
RWZB01000060.1.g4178	102	SP	0	Not GPI-anchored	6	5.88235	Cytoplasmic/apoplastic effector
RWZB01000063.1.g4357	224	SP	0	Not GPI-anchored	14	6.25	Apoplastic effector
RWZB01000063.1.g4358	216	SP	0	Not GPI-anchored	12	5.55556	Apoplastic/cytoplasmic effector
RWZB01000064.1.g4407	120	SP	0	Not GPI-anchored	4	3.33333	Apoplastic effector
RWZB01000065.1.g4418	183	SP	0	Not GPI-anchored	5	2.73224	Apoplastic effector
RWZB01000066.1.g4468	131	SP	0	Not GPI-anchored	1	0.763359	Cytoplasmic effector
RWZB01000069.1.g4619	264	SP	0	Not GPI-anchored	2	0.757576	Apoplastic effector
RWZB01000069.1.g4636	226	SP	0	Not GPI-anchored	3	1.32743	Apoplastic effector
RWZB01000072.1.g4762	202	SP	0	Not GPI-anchored	6	2.9703	Cytoplasmic/apoplastic effector
RWZB01000077.1.g4953	240	SP	0	Not GPI-anchored	4	1.66667	Apoplastic effector
RWZB01000079.1.g5053	162	SP	0	Not GPI-anchored	0	0	Cytoplasmic effector
RWZB01000084.1.g5247	125	SP	0	Not GPI-anchored	0	0	Cytoplasmic effector
RWZB01000085.1.g5293	222	SP	0	Not GPI-anchored	10	4.5045	Apoplastic/cytoplasmic effector
RWZB01000086.1.g5330	251	SP	0	Not GPI-anchored	6	2.39044	Cytoplasmic effector
RWZB01000089.1.g5431	174	SP	0	Not GPI-anchored	4	2.29885	Cytoplasmic/apoplastic effector
RWZB01000089.1.g5450	234	SP	0	Not GPI-anchored	6	2.5641	Apoplastic effector
RWZB01000091.1.g5524	99	SP	0	Not GPI-anchored	0	0	Cytoplasmic effector
RWZB01000096.1.g5695	211	SP	0	Not GPI-anchored	18	8.53081	Apoplastic/cytoplasmic effector
RWZB01000096.1.g5700	236	SP	0	Not GPI-anchored	4	1.69492	Cytoplasmic effector
RWZB01000096.1.g5703	228	SP	0	Not GPI-anchored	11	4.82456	Apoplastic effector
RWZB01000097.1.g5715	217	SP	0	Not GPI-anchored	4	1.84332	Apoplastic effector
RWZB01000098.1.g5748	150	SP	0	Not GPI-anchored	1	0.666667	Cytoplasmic effector
RWZB01000100.1.g5828	185	SP	0	Not GPI-anchored	9	4.86486	Apoplastic effector
RWZB01000102.1.g5901	245	SP	0	Not GPI-anchored	4	1.63265	Apoplastic effector
RWZB01000104.1.g5934	152	SP	0	Not GPI-anchored	4	2.63158	Cytoplasmic effector
RWZB01000109.1.g6087	230	SP	0	Not GPI-anchored	11	4.78261	Cytoplasmic/apoplastic effector
RWZB01000112.1.g6187	219	SP	0	Not GPI-anchored	0	0	Apoplastic effector
RWZB01000114.1.g6254	209	SP	0	Not GPI-anchored	2	0.956938	Apoplastic effector
RWZB01000116.1.g6304	203	SP	0	Not GPI-anchored	4	1.97044	Apoplastic effector
RWZB01000118.1.g6366	84	SP	0	Not GPI-anchored	4	4.7619	Apoplastic effector
RWZB01000120.1.g6419	205	SP	0	Not GPI-anchored	0	0	Apoplastic effector
RWZB01000121.1.g6450	208	SP	0	Not GPI-anchored	2	0.961538	Apoplastic effector
RWZB01000122.1.g6469	227	SP	0	Not GPI-anchored	0	0	Cytoplasmic effector
RWZB01000124.1.g6534	211	SP	0	Not GPI-anchored	6	2.8436	Apoplastic effector
RWZB01000127.1.g6630	185	SP	0	Not GPI-anchored	5	2.7027	Apoplastic effector
RWZB01000135.1.g6813	79	SP	0	Not GPI-anchored	0	0	Cytoplasmic effector
RWZB01000135.1.g6831	166	SP	0	Not GPI-anchored	7	4.21687	Apoplastic effector
RWZB01000137.1.g6867	118	SP	0	Not GPI-anchored	2	1.69492	Cytoplasmic effector
RWZB01000141.1.g6973	233	SP	0	Not GPI-anchored	4	1.71674	Cytoplasmic effector
RWZB01000143.1.g7008	62	SP	0	Not GPI-anchored	2	3.22581	Apoplastic effector
RWZB01000144.1.g7049	184	SP	0	Not GPI-anchored	1	0.543478	Cytoplasmic effector
RWZB01000147.1.g7137	136	SP	0	Not GPI-anchored	1	0.735294	Apoplastic effector
RWZB01000150.1.g7202	152	SP	0	Not GPI-anchored	2	1.31579	Apoplastic/cytoplasmic effector
RWZB01000155.1.g7315	157	SP	0	Not GPI-anchored	2	1.27389	Cytoplasmic effector
RWZB01000157.1.g7377	280	SP	0	Not GPI-anchored	4	1.42857	Apoplastic effector
RWZB01000166.1.g7595	194	SP	0	Not GPI-anchored	6	3.09278	Cytoplasmic effector
RWZB01000173.1.g7744	60	SP	0	Not GPI-anchored	6	10	Apoplastic effector
RWZB01000177.1.g7817	66	SP	0	Not GPI-anchored	8	12.1212	Apoplastic/cytoplasmic effector
RWZB01000177.1.g7818	64	SP	0	Not GPI-anchored	8	12.5	Cytoplasmic/apoplastic effector
RWZB01000177.1.g7819	75	SP	0	Not GPI-anchored	8	10.6667	Apoplastic/cytoplasmic effector
RWZB01000182.1.g7905	159	SP	0	Not GPI-anchored	8	5.03145	Apoplastic effector
RWZB01000183.1.g7934	199	SP	0	Not GPI-anchored	4	2.01005	Apoplastic effector
RWZB01000184.1.g7940	237	SP	0	Not GPI-anchored	2	0.843882	Apoplastic effector
RWZB01000188.1.g8029	63	SP	0	Not GPI-anchored	1	1.5873	Cytoplasmic effector
RWZB01000189.1.g8042	144	SP	0	Not GPI-anchored	6	4.16667	Apoplastic effector
RWZB01000190.1.g8051	235	SP	0	Not GPI-anchored	2	0.851064	Apoplastic effector
RWZB01000195.1.g8157	208	SP	0	Not GPI-anchored	6	2.88462	Apoplastic effector
RWZB01000198.1.g8218	214	SP	0	Not GPI-anchored	2	0.934579	Apoplastic effector
RWZB01000199.1.g8240	258	SP	0	Not GPI-anchored	5	1.93798	Apoplastic effector
RWZB01000202.1.g8282	119	SP	0	Not GPI-anchored	3	2.52101	Apoplastic/cytoplasmic effector
RWZB01000207.1.g8372	196	SP	0	Not GPI-anchored	5	2.55102	Apoplastic effector
RWZB01000211.1.g8429	134	SP	0	Not GPI-anchored	6	4.47761	Apoplastic effector
RWZB01000216.1.g8518	273	SP	0	Not GPI-anchored	15	5.49451	Apoplastic effector
RWZB01000218.1.g8553	176	SP	0	Not GPI-anchored	10	5.68182	Apoplastic/cytoplasmic effector
RWZB01000219.1.g8563	175	SP	0	Not GPI-anchored	8	4.57143	Cytoplasmic/apoplastic effector
RWZB01000220.1.g8576	242	SP	0	Not GPI-anchored	7	2.89256	Apoplastic effector
RWZB01000224.1.g8650	109	SP	0	Not GPI-anchored	2	1.83486	Apoplastic/cytoplasmic effector
RWZB01000227.1.g8695	276	SP	0	Not GPI-anchored	0	0	Apoplastic effector
RWZB01000231.1.g8748	231	SP	0	Not GPI-anchored	2	0.865801	Apoplastic effector
RWZB01000237.1.g8839	146	SP	0	Not GPI-anchored	2	1.36986	Cytoplasmic effector
RWZB01000240.1.g8887	181	SP	0	Not GPI-anchored	0	0	Cytoplasmic effector
RWZB01000240.1.g8890	51	SP	0	Not GPI-anchored	1	1.96078	Cytoplasmic effector
RWZB01000243.1.g8927	231	SP	0	Not GPI-anchored	4	1.7316	Apoplastic effector
RWZB01000245.1.g8948	139	SP	0	Not GPI-anchored	0	0	Apoplastic effector
RWZB01000249.1.g9000	265	SP	0	Not GPI-anchored	12	4.5283	Apoplastic effector
RWZB01000251.1.g9024	190	SP	0	Not GPI-anchored	6	3.15789	Cytoplasmic effector
RWZB01000266.1.g9198	159	SP	0	Not GPI-anchored	3	1.88679	Apoplastic effector
RWZB01000266.1.g9204	194	SP	0	Not GPI-anchored	1	0.515464	Cytoplasmic effector
RWZB01000267.1.g9216	259	SP	0	Not GPI-anchored	12	4.6332	Cytoplasmic effector
RWZB01000267.1.g9217	80	SP	0	Not GPI-anchored	6	7.5	Apoplastic/cytoplasmic effector
RWZB01000268.1.g9225	251	SP	0	Not GPI-anchored	7	2.78884	Apoplastic effector
RWZB01000270.1.g9251	145	SP	0	Not GPI-anchored	3	2.06897	Cytoplasmic effector
RWZB01000278.1.g9329	226	SP	0	Not GPI-anchored	2	0.884956	Apoplastic effector
RWZB01000285.1.g9396	214	SP	0	Not GPI-anchored	4	1.86916	Apoplastic effector
RWZB01000285.1.g9399	131	SP	0	Not GPI-anchored	2	1.52672	Cytoplasmic effector
RWZB01000287.1.g9422	242	SP	0	Not GPI-anchored	5	2.06612	Apoplastic effector
RWZB01000289.1.g9439	213	SP	0	Not GPI-anchored	6	2.8169	Cytoplasmic effector
RWZB01000298.1.g9528	141	SP	0	Not GPI-anchored	0	0	Cytoplasmic effector
RWZB01000306.1.g9600	236	SP	0	Not GPI-anchored	6	2.54237	Apoplastic effector
RWZB01000306.1.g9605	148	SP	0	Not GPI-anchored	4	2.7027	Cytoplasmic effector
RWZB01000308.1.g9617	126	SP	0	Not GPI-anchored	2	1.5873	Cytoplasmic effector
RWZB01000308.1.g9618	149	SP	0	Not GPI-anchored	6	4.02685	Cytoplasmic/apoplastic effector
RWZB01000319.1.g9713	208	SP	0	Not GPI-anchored	4	1.92308	Apoplastic effector
RWZB01000334.1.g9808	236	SP	0	Not GPI-anchored	4	1.69492	Cytoplasmic effector
RWZB01000337.1.g9825	237	SP	0	Not GPI-anchored	10	4.21941	Apoplastic effector
RWZB01000344.1.g9868	186	SP	0	Not GPI-anchored	9	4.83871	Apoplastic effector
RWZB01000347.1.g9879	132	SP	0	Not GPI-anchored	5	3.78788	Cytoplasmic effector
RWZB01000349.1.g9895	92	SP	0	Not GPI-anchored	3	3.26087	Apoplastic effector
RWZB01000362.1.g9979	112	SP	0	Not GPI-anchored	2	1.78571	Apoplastic effector
RWZB01000362.1.g9980	210	SP	0	Not GPI-anchored	13	6.19048	Apoplastic/cytoplasmic effector
RWZB01000364.1.g9989	107	SP	0	Not GPI-anchored	0	0	Cytoplasmic effector
RWZB01000400.1.g10162	224	SP	0	Not GPI-anchored	3	1.33929	Apoplastic effector
RWZB01000406.1.g10175	203	SP	0	Not GPI-anchored	0	0	Cytoplasmic effector
RWZB01000428.1.g10237	208	SP	0	Not GPI-anchored	8	3.84615	Apoplastic effector
RWZB01000464.1.g10320	145	SP	0	Not GPI-anchored	2	1.37931	Cytoplasmic effector
RWZB01000485.1.g10355	50	SP	0	Not GPI-anchored	1	2	Cytoplasmic effector
RWZB01000675.1.g10489	80	SP	0	Not GPI-anchored	4	5	Apoplastic/cytoplasmic effector
RWZB01000724.1.g10495	141	SP	0	Not GPI-anchored	0	0	Cytoplasmic effector
RWZB01000729.1.g10496	174	SP	0	Not GPI-anchored	3	1.72414	Apoplastic effector
RWZB01000825.1.g10504	59	SP	0	Not GPI-anchored	0	0	Cytoplasmic effector
RWZB01000869.1.g10505	59	SP	0	Not GPI-anchored	3	5.08475	Apoplastic effector

## Sheet: Table S7 9M1_ec
Table S7. Effector candidates encoded by the Didymella keratinophila 9M1 genome
Effector candidates	signalpv5	TMHMM in MP	GPI in mp	Cysteine residues in mp	effectorpv3 on MP	Annotation
KAF3046822.1	SP	0	Not GPI-anchored	24	Apoplastic/cytoplasmic effector	hypothetical protein E8E11_006910 [Didymella keratinophila]
KAF3052106.1	SP	0	Not GPI-anchored	13	Apoplastic/cytoplasmic effector	hypothetical protein E8E11_010692 [Didymella keratinophila]
KAF3038763.1	SP	0	Not GPI-anchored	18	Apoplastic/cytoplasmic effector	hypothetical protein E8E11_005389 [Didymella keratinophila]
KAF3042286.1	SP	0	Not GPI-anchored	20	Apoplastic/cytoplasmic effector	hypothetical protein E8E11_001218 [Didymella keratinophila]
KAF3052068.1	SP	0	Not GPI-anchored	8	Cytoplasmic/apoplastic effector	hypothetical protein E8E11_007589 [Didymella keratinophila]
KAF3033404.1	SP	0	Not GPI-anchored	9	Cytoplasmic/apoplastic effector	hypothetical protein E8E11_003998 [Didymella keratinophila]
KAF3044545.1	SP	0	Not GPI-anchored	6	Cytoplasmic/apoplastic effector	hypothetical protein E8E11_003124 [Didymella keratinophila]
KAF3046242.1	SP	0	Not GPI-anchored	6	Apoplastic effector	hypothetical protein E8E11_006817 [Didymella keratinophila]
KAF3042567.1	SP	0	Not GPI-anchored	13	Apoplastic/cytoplasmic effector	hypothetical protein E8E11_008098 [Didymella keratinophila]
KAF3046277.1	SP	0	Not GPI-anchored	5	Apoplastic effector	hypothetical protein E8E11_002784 [Didymella keratinophila]
KAF3046313.1	SP	0	Not GPI-anchored	4	Apoplastic effector	hypothetical protein E8E11_008657 [Didymella keratinophila]
KAF3049521.1	SP	0	Not GPI-anchored	6	Apoplastic effector	hypothetical protein E8E11_009019 [Didymella keratinophila]
KAF3048462.1	SP	0	Not GPI-anchored	2	Apoplastic effector	hypothetical protein E8E11_007376 [Didymella keratinophila]
KAF3050523.1	SP	0	Not GPI-anchored	4	Apoplastic/cytoplasmic effector	hypothetical protein E8E11_009083 [Didymella keratinophila]
KAF3037160.1	SP	0	Not GPI-anchored	2	Apoplastic effector	hypothetical protein E8E11_000690 [Didymella keratinophila]
KAF3049563.1	SP	0	Not GPI-anchored	14	Apoplastic/cytoplasmic effector	hypothetical protein E8E11_005901 [Didymella keratinophila]
KAF3035890.1	SP	0	Not GPI-anchored	4	Cytoplasmic/apoplastic effector	hypothetical protein E8E11_005752 [Didymella keratinophila]
KAF3052109.1	SP	0	Not GPI-anchored	7	Apoplastic/cytoplasmic effector	hypothetical protein E8E11_010727 [Didymella keratinophila]
KAF3049006.1	SP	0	Not GPI-anchored	8	Apoplastic effector	hypothetical protein E8E11_002117 [Didymella keratinophila]
KAF3032475.1	SP	0	Not GPI-anchored	4	Apoplastic effector	hypothetical protein E8E11_001559 [Didymella keratinophila]
KAF3045831.1	SP	0	Not GPI-anchored	2	Apoplastic effector	hypothetical protein E8E11_005188 [Didymella keratinophila]
KAF3038026.1	SP	0	Not GPI-anchored	5	Apoplastic/cytoplasmic effector	hypothetical protein E8E11_004906 [Didymella keratinophila]
KAF3049329.1	SP	0	Not GPI-anchored	6	Cytoplasmic effector	hypothetical protein E8E11_009458 [Didymella keratinophila]
KAF3033454.1	SP	0	Not GPI-anchored	0	Apoplastic effector	hypothetical protein E8E11_000494 [Didymella keratinophila]
KAF3052743.1	SP	0	Not GPI-anchored	18	Cytoplasmic/apoplastic effector	hypothetical protein E8E11_010610 [Didymella keratinophila]
KAF3053163.1	SP	0	Not GPI-anchored	6	Cytoplasmic/apoplastic effector	hypothetical protein E8E11_011230 [Didymella keratinophila]
KAF3034558.1	SP	0	Not GPI-anchored	4	Apoplastic/cytoplasmic effector	hypothetical protein E8E11_001643 [Didymella keratinophila]
KAF3047375.1	SP	0	Not GPI-anchored	8	Apoplastic/cytoplasmic effector	hypothetical protein E8E11_009255 [Didymella keratinophila]
KAF3037006.1	SP	0	Not GPI-anchored	4	Apoplastic/cytoplasmic effector	hypothetical protein E8E11_006292 [Didymella keratinophila]
KAF3032138.1	SP	0	Not GPI-anchored	11	Cytoplasmic/apoplastic effector	hypothetical protein E8E11_000144 [Didymella keratinophila]
KAF3045404.1	SP	0	Not GPI-anchored	6	Cytoplasmic/apoplastic effector	hypothetical protein E8E11_007867 [Didymella keratinophila]
KAF3054133.1	SP	0	Not GPI-anchored	6	Cytoplasmic effector	Long chronological lifespan protein 2 [Didymella keratinophila]
KAF3050829.1	SP	0	Not GPI-anchored	5	Apoplastic effector	hypothetical protein E8E11_007039 [Didymella keratinophila]
KAF3049018.1	SP	0	Not GPI-anchored	0	Apoplastic effector	hypothetical protein E8E11_004972 [Didymella keratinophila]
KAF3051701.1	SP	0	Not GPI-anchored	6	Apoplastic effector	hypothetical protein E8E11_011322 [Didymella keratinophila]
KAF3049007.1	SP	0	Not GPI-anchored	9	Apoplastic effector	hypothetical protein E8E11_002354 [Didymella keratinophila]
KAF3038897.1	SP	0	Not GPI-anchored	5	Cytoplasmic/apoplastic effector	hypothetical protein E8E11_005224 [Didymella keratinophila]
KAF3052080.1	SP	0	Not GPI-anchored	4	Apoplastic effector	hypothetical protein E8E11_009421 [Didymella keratinophila]
KAF3036869.1	SP	0	Not GPI-anchored	2	Cytoplasmic effector	hypothetical protein E8E11_002762 [Didymella keratinophila]
KAF3047852.1	SP	0	Not GPI-anchored	15	Apoplastic effector	hypothetical protein E8E11_004652 [Didymella keratinophila]
KAF3049915.1	SP	0	Not GPI-anchored	5	Apoplastic effector	hypothetical protein E8E11_008096 [Didymella keratinophila]
KAF3053663.1	SP	0	Not GPI-anchored	1	Cytoplasmic effector	hypothetical protein E8E11_010648 [Didymella keratinophila]
KAF3053687.1	SP	0	Not GPI-anchored	10	Apoplastic effector	hypothetical protein E8E11_011271 [Didymella keratinophila]
KAF3051122.1	SP	0	Not GPI-anchored	5	Apoplastic effector	hypothetical protein E8E11_008060 [Didymella keratinophila]
KAF3053982.1	SP	0	Not GPI-anchored	14	Apoplastic effector	hypothetical protein E8E11_002839 [Didymella keratinophila]
KAF3043924.1	SP	0	Not GPI-anchored	5	Apoplastic effector	hypothetical protein E8E11_005153 [Didymella keratinophila]
KAF3039811.1	SP	0	Not GPI-anchored	0	Apoplastic effector	hypothetical protein E8E11_002430 [Didymella keratinophila]
KAF3034827.1	SP	0	Not GPI-anchored	0	Cytoplasmic effector	hypothetical protein E8E11_002361 [Didymella keratinophila]
KAF3034837.1	SP	0	Not GPI-anchored	7	Apoplastic effector	hypothetical protein E8E11_005193, partial [Didymella keratinophila]
KAF3047788.1	SP	0	Not GPI-anchored	4	Cytoplasmic/apoplastic effector	hypothetical protein E8E11_000533 [Didymella keratinophila]
KAF3033928.1	SP	0	Not GPI-anchored	4	Apoplastic effector	hypothetical protein E8E11_002864 [Didymella keratinophila]
KAF3049933.1	SP	0	Not GPI-anchored	6	Apoplastic effector	hypothetical protein E8E11_009677 [Didymella keratinophila]
KAF3037716.1	SP	0	Not GPI-anchored	8	Cytoplasmic/apoplastic effector	hypothetical protein E8E11_003340 [Didymella keratinophila]
KAF3052671.1	SP	0	Not GPI-anchored	8	Cytoplasmic/apoplastic effector	hypothetical protein E8E11_003612 [Didymella keratinophila]
KAF3050239.1	SP	0	Not GPI-anchored	5	Apoplastic/cytoplasmic effector	Major allergen Alt a 1 [Didymella keratinophila]
KAF3035260.1	SP	0	Not GPI-anchored	7	Cytoplasmic effector	hypothetical protein E8E11_001458 [Didymella keratinophila]
KAF3033169.1	SP	0	Not GPI-anchored	10	Cytoplasmic/apoplastic effector	hypothetical protein E8E11_003046 [Didymella keratinophila]
KAF3040205.1	SP	0	Not GPI-anchored	12	Apoplastic/cytoplasmic effector	hypothetical protein E8E11_002974 [Didymella keratinophila]
KAF3034273.1	SP	0	Not GPI-anchored	4	Apoplastic effector	hypothetical protein E8E11_000225 [Didymella keratinophila]
KAF3053571.1	SP	0	Not GPI-anchored	0	Apoplastic effector	hypothetical protein E8E11_011844 [Didymella keratinophila]
KAF3044854.1	SP	0	Not GPI-anchored	0	Cytoplasmic effector	hypothetical protein E8E11_005091 [Didymella keratinophila]
KAF3048540.1	SP	0	Not GPI-anchored	2	Apoplastic effector	hypothetical protein E8E11_008557 [Didymella keratinophila]
KAF3050560.1	SP	0	Not GPI-anchored	6	Cytoplasmic effector	hypothetical protein E8E11_004542 [Didymella keratinophila]
KAF3041031.1	SP	0	Not GPI-anchored	4	Apoplastic effector	hypothetical protein E8E11_003886 [Didymella keratinophila]
KAF3049983.1	SP	0	Not GPI-anchored	4	Apoplastic effector	hypothetical protein E8E11_007022 [Didymella keratinophila]
KAF3040183.1	SP	0	Not GPI-anchored	3	Cytoplasmic effector	hypothetical protein E8E11_005968 [Didymella keratinophila]
KAF3037552.1	SP	0	Not GPI-anchored	5	Apoplastic effector	hypothetical protein E8E11_002763 [Didymella keratinophila]
KAF3053530.1	SP	0	Not GPI-anchored	4	Cytoplasmic/apoplastic effector	hypothetical protein E8E11_011375 [Didymella keratinophila]
KAF3050727.1	SP	0	Not GPI-anchored	2	Apoplastic effector	hypothetical protein E8E11_006371 [Didymella keratinophila]
KAF3039071.1	SP	0	Not GPI-anchored	12	Apoplastic/cytoplasmic effector	hypothetical protein E8E11_003625 [Didymella keratinophila]
KAF3035049.1	SP	0	Not GPI-anchored	0	Cytoplasmic effector	Superoxide dismutase [Mn], mitochondrial [Didymella keratinophila]
KAF3046707.1	SP	0	Not GPI-anchored	6	Apoplastic effector	hypothetical protein E8E11_006885 [Didymella keratinophila]
KAF3034750.1	SP	0	Not GPI-anchored	2	Apoplastic effector	hypothetical protein E8E11_001862 [Didymella keratinophila]
KAF3053162.1	SP	0	Not GPI-anchored	6	Apoplastic/cytoplasmic effector	hypothetical protein E8E11_011228 [Didymella keratinophila]
KAF3039825.1	SP	0	Not GPI-anchored	4	Apoplastic effector	hypothetical protein E8E11_005267 [Didymella keratinophila]
KAF3039299.1	SP	0	Not GPI-anchored	1	Cytoplasmic effector	hypothetical protein E8E11_006755 [Didymella keratinophila]
KAF3051791.1	SP	0	Not GPI-anchored	5	Apoplastic effector	hypothetical protein E8E11_011254 [Didymella keratinophila]
KAF3051395.1	SP	0	Not GPI-anchored	2	Cytoplasmic/apoplastic effector	hypothetical protein E8E11_002819 [Didymella keratinophila]
KAF3032937.1	SP	0	Not GPI-anchored	14	Cytoplasmic/apoplastic effector	hypothetical protein E8E11_000258 [Didymella keratinophila]
KAF3051890.1	SP	0	Not GPI-anchored	1	Cytoplasmic effector	hypothetical protein E8E11_011235 [Didymella keratinophila]
KAF3036229.1	SP	0	Not GPI-anchored	0	Apoplastic effector	hypothetical protein E8E11_000980 [Didymella keratinophila]
KAF3054124.1	SP	0	Not GPI-anchored	5	Cytoplasmic effector	hypothetical protein E8E11_011821 [Didymella keratinophila]
KAF3041819.1	SP	0	Not GPI-anchored	5	Cytoplasmic effector	Phosphatidylglycerol/phosphatidylinositol transfer protein [Didymella keratinophila]
KAF3050370.1	SP	0	Not GPI-anchored	4	Apoplastic effector	hypothetical protein E8E11_009616 [Didymella keratinophila]
KAF3053085.1	SP	0	Not GPI-anchored	7	Apoplastic/cytoplasmic effector	hypothetical protein E8E11_004660 [Didymella keratinophila]
KAF3051683.1	SP	0	Not GPI-anchored	2	Cytoplasmic effector	Peptidyl-prolyl cis-trans isomerase fpr2 [Didymella keratinophila]
KAF3051434.1	SP	0	Not GPI-anchored	4	Apoplastic effector	hypothetical protein E8E11_008206 [Didymella keratinophila]
KAF3045258.1	SP	0	Not GPI-anchored	1	Apoplastic/cytoplasmic effector	hypothetical protein E8E11_000597 [Didymella keratinophila]
KAF3036268.1	SP	0	Not GPI-anchored	4	Apoplastic effector	hypothetical protein E8E11_005792 [Didymella keratinophila]
KAF3053704.1	SP	0	Not GPI-anchored	5	Apoplastic effector	hypothetical protein E8E11_011525 [Didymella keratinophila]
KAF3054185.1	SP	0	Not GPI-anchored	5	Apoplastic effector	hypothetical protein E8E11_012000 [Didymella keratinophila]
KAF3047944.1	SP	0	Not GPI-anchored	6	Apoplastic effector	hypothetical protein E8E11_008312 [Didymella keratinophila]
KAF3050870.1	SP	0	Not GPI-anchored	0	Cytoplasmic effector	hypothetical protein E8E11_010313 [Didymella keratinophila]
KAF3052107.1	SP	0	Not GPI-anchored	8	Apoplastic effector	hypothetical protein E8E11_010702 [Didymella keratinophila]
KAF3052134.1	SP	0	Not GPI-anchored	0	Apoplastic effector	hypothetical protein E8E11_011268 [Didymella keratinophila]
KAF3037445.1	SP	0	Not GPI-anchored	6	Apoplastic effector	hypothetical protein E8E11_005676 [Didymella keratinophila]
KAF3039237.1	SP	0	Not GPI-anchored	2	Cytoplasmic effector	hypothetical protein E8E11_001302 [Didymella keratinophila]
KAF3046317.1	SP	0	Not GPI-anchored	4	Apoplastic effector	hypothetical protein E8E11_008941 [Didymella keratinophila]
KAF3053220.1	SP	0	Not GPI-anchored	0	Cytoplasmic effector	hypothetical protein E8E11_011802 [Didymella keratinophila]
KAF3040223.1	SP	0	Not GPI-anchored	4	Apoplastic effector	hypothetical protein E8E11_006377 [Didymella keratinophila]
KAF3051629.1	SP	0	Not GPI-anchored	1	Cytoplasmic effector	hypothetical protein E8E11_008354 [Didymella keratinophila]
KAF3049920.1	SP	0	Not GPI-anchored	0	Cytoplasmic effector	hypothetical protein E8E11_008911 [Didymella keratinophila]
KAF3039254.1	SP	0	Not GPI-anchored	8	Cytoplasmic/apoplastic effector	hypothetical protein E8E11_005312 [Didymella keratinophila]
KAF3053994.1	SP	0	Not GPI-anchored	4	Apoplastic effector	hypothetical protein E8E11_004951 [Didymella keratinophila]
KAF3048979.1	SP	0	Not GPI-anchored	4	Apoplastic effector	hypothetical protein E8E11_009093 [Didymella keratinophila]
KAF3037564.1	SP	0	Not GPI-anchored	6	Apoplastic/cytoplasmic effector	hypothetical protein E8E11_005932 [Didymella keratinophila]
KAF3051715.1	SP	0	Not GPI-anchored	8	Apoplastic/cytoplasmic effector	hypothetical protein E8E11_004498 [Didymella keratinophila]
KAF3049666.1	SP	0	Not GPI-anchored	8	Apoplastic effector	hypothetical protein E8E11_009163 [Didymella keratinophila]
KAF3047358.1	SP	0	Not GPI-anchored	5	Apoplastic effector	Esterase/lipase/thioesterase [Didymella keratinophila]
KAF3037750.1	SP	0	Not GPI-anchored	8	Apoplastic/cytoplasmic effector	hypothetical protein E8E11_003194 [Didymella keratinophila]
KAF3049046.1	SP	0	Not GPI-anchored	3	Apoplastic effector	hypothetical protein E8E11_009071 [Didymella keratinophila]
KAF3053147.1	SP	0	Not GPI-anchored	1	Cytoplasmic effector	hypothetical protein E8E11_010857 [Didymella keratinophila]
KAF3051764.1	SP	0	Not GPI-anchored	0	Cytoplasmic effector	hypothetical protein E8E11_010329 [Didymella keratinophila]
KAF3049592.1	SP	0	Not GPI-anchored	0	Apoplastic effector	hypothetical protein E8E11_009059 [Didymella keratinophila]
KAF3041257.1	SP	0	Not GPI-anchored	4	Apoplastic effector	hypothetical protein E8E11_007219 [Didymella keratinophila]
KAF3050135.1	SP	0	Not GPI-anchored	16	Apoplastic/cytoplasmic effector	hypothetical protein E8E11_009232 [Didymella keratinophila]
KAF3052108.1	SP	0	Not GPI-anchored	8	Apoplastic effector	hypothetical protein E8E11_010715 [Didymella keratinophila]
KAF3049673.1	SP	0	Not GPI-anchored	2	Cytoplasmic effector	hypothetical protein E8E11_009570 [Didymella keratinophila]
KAF3039650.1	SP	0	Not GPI-anchored	6	Apoplastic effector	hypothetical protein E8E11_000942 [Didymella keratinophila]
KAF3054200.1	SP	0	Not GPI-anchored	3	Apoplastic/cytoplasmic effector	hypothetical protein E8E11_012015 [Didymella keratinophila]
KAF3033865.1	SP	0	Not GPI-anchored	8	Cytoplasmic/apoplastic effector	hypothetical protein E8E11_003677 [Didymella keratinophila]
KAF3038389.1	SP	0	Not GPI-anchored	0	Cytoplasmic effector	hypothetical protein E8E11_002753 [Didymella keratinophila]
KAF3039813.1	SP	0	Not GPI-anchored	1	Apoplastic effector	hypothetical protein E8E11_002747 [Didymella keratinophila]
KAF3039427.1	SP	0	Not GPI-anchored	1	Cytoplasmic/apoplastic effector	hypothetical protein E8E11_000769 [Didymella keratinophila]
KAF3048465.1	SP	0	Not GPI-anchored	0	Cytoplasmic effector	hypothetical protein E8E11_007782 [Didymella keratinophila]
KAF3039624.1	SP	0	Not GPI-anchored	7	Apoplastic effector	hypothetical protein E8E11_004748 [Didymella keratinophila]
KAF3053941.1	SP	0	Not GPI-anchored	4	Apoplastic effector	hypothetical protein E8E11_011932 [Didymella keratinophila]
KAF3046830.1	SP	0	Not GPI-anchored	6	Apoplastic effector	hypothetical protein E8E11_007925 [Didymella keratinophila]
KAF3048927.1	SP	0	Not GPI-anchored	4	Apoplastic effector	hypothetical protein E8E11_010049 [Didymella keratinophila]
KAF3038028.1	SP	0	Not GPI-anchored	0	Cytoplasmic effector	hypothetical protein E8E11_005137 [Didymella keratinophila]
KAF3051191.1	SP	0	Not GPI-anchored	5	Cytoplasmic effector	hypothetical protein E8E11_000539 [Didymella keratinophila]
KAF3046289.1	SP	0	Not GPI-anchored	1	Apoplastic effector	hypothetical protein E8E11_005107 [Didymella keratinophila]
KAF3052734.1	SP	0	Not GPI-anchored	10	Apoplastic effector	carbohydrate esterase [Didymella keratinophila]
KAF3038911.1	SP	0	Not GPI-anchored	3	Cytoplasmic effector	emp24p/erv25p- protein [Didymella keratinophila]
KAF3052599.1	SP	0	Not GPI-anchored	2	Cytoplasmic effector	hypothetical protein E8E11_009994 [Didymella keratinophila]
KAF3037864.1	SP	0	Not GPI-anchored	0	Cytoplasmic effector	hypothetical protein E8E11_002584 [Didymella keratinophila]
KAF3049542.1	SP	0	Not GPI-anchored	4	Apoplastic effector	hypothetical protein E8E11_001358 [Didymella keratinophila]
KAF3051938.1	SP	0	Not GPI-anchored	4	Cytoplasmic effector	hypothetical protein E8E11_006493 [Didymella keratinophila]
KAF3051891.1	SP	0	Not GPI-anchored	4	Apoplastic effector	hypothetical protein E8E11_011242 [Didymella keratinophila]
KAF3035628.1	SP	0	Not GPI-anchored	1	Cytoplasmic effector	hypothetical protein E8E11_005607 [Didymella keratinophila]
KAF3032630.1	SP	0	Not GPI-anchored	2	Apoplastic effector	hypothetical protein E8E11_003402 [Didymella keratinophila]
KAF3049001.1	SP	0	Not GPI-anchored	10	Cytoplasmic/apoplastic effector	hypothetical protein E8E11_001184 [Didymella keratinophila]
KAF3051155.1	SP	0	Not GPI-anchored	0	Apoplastic effector	hypothetical protein E8E11_010273 [Didymella keratinophila]
KAF3031756.1	SP	0	Not GPI-anchored	6	Apoplastic effector	hypothetical protein E8E11_000782 [Didymella keratinophila]
KAF3051881.1	SP	0	Not GPI-anchored	2	Apoplastic effector	hypothetical protein E8E11_011055 [Didymella keratinophila]
KAF3047203.1	SP	0	Not GPI-anchored	0	Cytoplasmic effector	hypothetical protein E8E11_002691 [Didymella keratinophila]
KAF3051564.1	SP	0	Not GPI-anchored	0	Cytoplasmic effector	hypothetical protein E8E11_010223 [Didymella keratinophila]
KAF3046812.1	SP	0	Not GPI-anchored	0	Apoplastic effector	hypothetical protein E8E11_005440 [Didymella keratinophila]
KAF3051332.1	SP	0	Not GPI-anchored	4	Apoplastic effector	hypothetical protein E8E11_008078 [Didymella keratinophila]
KAF3052402.1	SP	0	Not GPI-anchored	6	Apoplastic effector	hypothetical protein E8E11_011617 [Didymella keratinophila]
KAF3045350.1	SP	0	Not GPI-anchored	5	Cytoplasmic effector	hypothetical protein E8E11_007620 [Didymella keratinophila]
KAF3033055.1	SP	0	Not GPI-anchored	0	Cytoplasmic effector	hypothetical protein E8E11_001845 [Didymella keratinophila]
KAF3051940.1	SP	0	Not GPI-anchored	4	Cytoplasmic effector	hypothetical protein E8E11_006640 [Didymella keratinophila]
KAF3052870.1	SP	0	Not GPI-anchored	8	Cytoplasmic/apoplastic effector	hypothetical protein E8E11_010637 [Didymella keratinophila]
KAF3053899.1	SP	0	Not GPI-anchored	2	Cytoplasmic effector	hypothetical protein E8E11_011730 [Didymella keratinophila]
KAF3040369.1	SP	0	Not GPI-anchored	2	Cytoplasmic effector	hypothetical protein E8E11_000187 [Didymella keratinophila]
KAF3053705.1	SP	0	Not GPI-anchored	10	Apoplastic/cytoplasmic effector	hypothetical protein E8E11_011550 [Didymella keratinophila]
KAF3038247.1	SP	0	Not GPI-anchored	3	Cytoplasmic effector	hypothetical protein E8E11_001014 [Didymella keratinophila]
KAF3041992.1	SP	0	Not GPI-anchored	0	Cytoplasmic effector	hypothetical protein E8E11_001830 [Didymella keratinophila]
KAF3043914.1	SP	0	Not GPI-anchored	2	Apoplastic effector	hypothetical protein E8E11_002549 [Didymella keratinophila]
KAF3037438.1	SP	0	Not GPI-anchored	5	Apoplastic effector	hypothetical protein E8E11_004596 [Didymella keratinophila]
KAF3037902.1	SP	0	Not GPI-anchored	2	Apoplastic effector	hypothetical protein E8E11_005948 [Didymella keratinophila]
KAF3043100.1	SP	0	Not GPI-anchored	13	Apoplastic effector	hypothetical protein E8E11_007584 [Didymella keratinophila]
KAF3048464.1	SP	0	Not GPI-anchored	5	Cytoplasmic effector	hypothetical protein E8E11_007631 [Didymella keratinophila]
KAF3048894.1	SP	0	Not GPI-anchored	3	Apoplastic effector	hypothetical protein E8E11_007089 [Didymella keratinophila]
KAF3049794.1	SP	0	Not GPI-anchored	4	Apoplastic effector	hypothetical protein E8E11_009561 [Didymella keratinophila]
KAF3037598.1	SP	0	Not GPI-anchored	3	Apoplastic effector	hypothetical protein E8E11_006471 [Didymella keratinophila]
KAF3040206.1	SP	0	Not GPI-anchored	6	Apoplastic effector	hypothetical protein E8E11_003157 [Didymella keratinophila]
KAF3052397.1	SP	0	Not GPI-anchored	6	Cytoplasmic/apoplastic effector	hypothetical protein E8E11_011564 [Didymella keratinophila]
KAF3031394.1	SP	0	Not GPI-anchored	2	Apoplastic effector	hypothetical protein E8E11_001305 [Didymella keratinophila]
KAF3051262.1	SP	0	Not GPI-anchored	5	Apoplastic effector	hypothetical protein E8E11_010286 [Didymella keratinophila]
KAF3051682.1	SP	0	Not GPI-anchored	6	Cytoplasmic effector	hypothetical protein E8E11_010833 [Didymella keratinophila]
KAF3048638.1	SP	0	Not GPI-anchored	3	Cytoplasmic effector	hypothetical protein E8E11_007114 [Didymella keratinophila]
KAF3053071.1	SP	0	Not GPI-anchored	10	Cytoplasmic effector	hypothetical protein E8E11_001504 [Didymella keratinophila]
KAF3054202.1	SP	0	Not GPI-anchored	7	Apoplastic effector	hypothetical protein E8E11_012018 [Didymella keratinophila]
KAF3050550.1	SP	0	Not GPI-anchored	2	Apoplastic effector	hypothetical protein E8E11_002672 [Didymella keratinophila]
KAF3048440.1	SP	0	Not GPI-anchored	7	Cytoplasmic effector	hypothetical protein E8E11_004412 [Didymella keratinophila]
KAF3044868.1	SP	0	Not GPI-anchored	0	Apoplastic effector	hypothetical protein E8E11_007093 [Didymella keratinophila]
KAF3053397.1	SP	0	Not GPI-anchored	5	Apoplastic/cytoplasmic effector	hypothetical protein E8E11_000045 [Didymella keratinophila]
KAF3032834.1	SP	0	Not GPI-anchored	2	Cytoplasmic effector	hypothetical protein E8E11_000973 [Didymella keratinophila]
KAF3052738.1	SP	0	Not GPI-anchored	4	Cytoplasmic effector	hypothetical protein E8E11_010480 [Didymella keratinophila]
KAF3041439.1	SP	0	Not GPI-anchored	1	Cytoplasmic effector	Peptidyl-prolyl cis-trans isomerase B [Didymella keratinophila]
KAF3043590.1	SP	0	Not GPI-anchored	3	Apoplastic effector	hypothetical protein E8E11_004486 [Didymella keratinophila]
KAF3052567.1	SP	0	Not GPI-anchored	2	Apoplastic effector	NAD(P)H-dependent D-xylose reductase (XR) [Didymella keratinophila]
KAF3049971.1	SP	0	Not GPI-anchored	15	Apoplastic/cytoplasmic effector	hypothetical protein E8E11_005497 [Didymella keratinophila]
KAF3043066.1	SP	0	Not GPI-anchored	2	Apoplastic effector	hypothetical protein E8E11_000760 [Didymella keratinophila]
KAF3054152.1	SP	0	Not GPI-anchored	4	Cytoplasmic effector	hypothetical protein E8E11_011931 [Didymella keratinophila]
KAF3035057.1	SP	0	Not GPI-anchored	2	Cytoplasmic effector	hypothetical protein E8E11_004609 [Didymella keratinophila]
KAF3042542.1	SP	0	Not GPI-anchored	1	Apoplastic effector	hypothetical protein E8E11_004656 [Didymella keratinophila]
KAF3050058.1	SP	0	Not GPI-anchored	4	Apoplastic effector	hypothetical protein E8E11_008755 [Didymella keratinophila]
KAF3037013.1	SP	0	Not GPI-anchored	6	Apoplastic effector	hypothetical protein E8E11_002746 [Didymella keratinophila]
KAF3043608.1	SP	0	Not GPI-anchored	2	Apoplastic effector	hypothetical protein E8E11_007487 [Didymella keratinophila]
KAF3035258.1	SP	0	Not GPI-anchored	2	Apoplastic effector	hypothetical protein E8E11_001148 [Didymella keratinophila]
KAF3044494.1	SP	0	Not GPI-anchored	1	Cytoplasmic effector	C-8 sterol isomerase [Didymella keratinophila]
KAF3045339.1	SP	0	Not GPI-anchored	0	Apoplastic effector	hypothetical protein E8E11_006455 [Didymella keratinophila]
KAF3052276.1	SP	0	Not GPI-anchored	0	Cytoplasmic effector	hypothetical protein E8E11_000869 [Didymella keratinophila]
KAF3045800.1	SP	0	Not GPI-anchored	6	Apoplastic effector	hypothetical protein E8E11_008532 [Didymella keratinophila]
KAF3041420.1	SP	0	Not GPI-anchored	5	Apoplastic effector	hypothetical protein E8E11_004179 [Didymella keratinophila]
KAF3044546.1	SP	0	Not GPI-anchored	2	Apoplastic effector	hypothetical protein E8E11_003218 [Didymella keratinophila]
KAF3051227.1	SP	0	Not GPI-anchored	0	Apoplastic effector	hypothetical protein E8E11_007718 [Didymella keratinophila]
KAF3044917.1	SP	0	Not GPI-anchored	0	Cytoplasmic effector	hypothetical protein E8E11_005525 [Didymella keratinophila]
KAF3035060.1	SP	0	Not GPI-anchored	4	Apoplastic effector	hypothetical protein E8E11_004866 [Didymella keratinophila]
KAF3046271.1	SP	0	Not GPI-anchored	9	Apoplastic effector	hypothetical protein E8E11_001546 [Didymella keratinophila]
KAF3038955.1	SP	0	Not GPI-anchored	9	Cytoplasmic effector	hypothetical protein E8E11_007353 [Didymella keratinophila]
KAF3043283.1	SP	0	Not GPI-anchored	2	Cytoplasmic effector	hypothetical protein E8E11_003716 [Didymella keratinophila]
KAF3051617.1	SP	0	Not GPI-anchored	2	Apoplastic effector	hypothetical protein E8E11_005704 [Didymella keratinophila]
KAF3035373.1	SP	0	Not GPI-anchored	3	Apoplastic effector	hypothetical protein E8E11_000843 [Didymella keratinophila]
KAF3048869.1	SP	0	Not GPI-anchored	0	Cytoplasmic effector	hypothetical protein E8E11_002048 [Didymella keratinophila]
KAF3049680.1	SP	0	Not GPI-anchored	5	Cytoplasmic effector	hypothetical protein E8E11_009930 [Didymella keratinophila]
KAF3052821.1	SP	0	Not GPI-anchored	16	Apoplastic effector	hypothetical protein E8E11_006881 [Didymella keratinophila]
KAF3050687.1	SP	0	Not GPI-anchored	1	Cytoplasmic effector	hypothetical protein E8E11_010411 [Didymella keratinophila]
KAF3050322.1	SP	0	Not GPI-anchored	10	Apoplastic effector	hypothetical protein E8E11_003193 [Didymella keratinophila]
KAF3036124.1	SP	0	Not GPI-anchored	3	Cytoplasmic effector	hypothetical protein E8E11_001896 [Didymella keratinophila]
KAF3032234.1	SP	0	Not GPI-anchored	2	Apoplastic effector	hypothetical protein E8E11_002016 [Didymella keratinophila]
KAF3047230.1	SP	0	Not GPI-anchored	3	Cytoplasmic effector	hypothetical protein E8E11_007284 [Didymella keratinophila]
KAF3049974.1	SP	0	Not GPI-anchored	0	Apoplastic/cytoplasmic effector	hypothetical protein E8E11_006219 [Didymella keratinophila]
KAF3053204.1	SP	0	Not GPI-anchored	6	Apoplastic effector	hypothetical protein E8E11_011710 [Didymella keratinophila]
KAF3042860.1	SP	0	Not GPI-anchored	2	Cytoplasmic effector	hypothetical protein E8E11_008329 [Didymella keratinophila]
KAF3051496.1	SP	0	Not GPI-anchored	0	Cytoplasmic effector	60S acidic ribosomal protein P2 [Didymella keratinophila]
KAF3044897.1	SP	0	Not GPI-anchored	0	Apoplastic effector	hypothetical protein E8E11_001533 [Didymella keratinophila]
KAF3050904.1	SP	0	Not GPI-anchored	0	Cytoplasmic effector	Golgi-to-ER vesicle coat component [Didymella keratinophila]
KAF3051849.1	SP	0	Not GPI-anchored	1	Cytoplasmic effector	hypothetical protein E8E11_009610 [Didymella keratinophila]
KAF3044223.1	SP	0	Not GPI-anchored	4	Apoplastic effector	hypothetical protein E8E11_002961 [Didymella keratinophila]
KAF3050832.1	SP	0	Not GPI-anchored	0	Apoplastic effector	hypothetical protein E8E11_007245 [Didymella keratinophila]
KAF3050882.1	SP	0	Not GPI-anchored	2	Cytoplasmic effector	hypothetical protein E8E11_010741 [Didymella keratinophila]
KAF3046211.1	SP	0	Not GPI-anchored	1	Cytoplasmic/apoplastic effector	hypothetical protein E8E11_009286 [Didymella keratinophila]
KAF3043036.1	SP	0	Not GPI-anchored	1	Cytoplasmic effector	hypothetical protein E8E11_005003 [Didymella keratinophila]
KAF3031680.1	SP	0	Not GPI-anchored	2	Cytoplasmic effector	hypothetical protein E8E11_000472 [Didymella keratinophila]
KAF3049955.1	SP	0	Not GPI-anchored	4	Cytoplasmic effector	hypothetical protein E8E11_002627 [Didymella keratinophila]
KAF3053942.1	SP	0	Not GPI-anchored	6	Apoplastic effector	hypothetical protein E8E11_011938 [Didymella keratinophila]
KAF3052720.1	SP	0	Not GPI-anchored	0	Cytoplasmic effector	hypothetical protein E8E11_009489 [Didymella keratinophila]

## Sheet: Table S8 28M1_ec
Table S8. Effector candidates encoded by the Didymella heteroderae 28M1 genome
Effector candidates	signalpv5	TMHMM in MP	GPI in MP	Cysteine residues in mp	effectorpv3 on MP	Annotation
KAF3046081.1	SP	0	Not GPI-anchored	24	Apoplastic/cytoplasmic effector	hypothetical protein E8E12_010916 [Didymella heteroderae]
KAF3048410.1	SP	0	Not GPI-anchored	18	Apoplastic/cytoplasmic effector	hypothetical protein E8E12_011777 [Didymella heteroderae]
KAF3047762.1	SP	0	Not GPI-anchored	12	Apoplastic/cytoplasmic effector	hypothetical protein E8E12_011626 [Didymella heteroderae]
KAF3040696.1	SP	0	Not GPI-anchored	6	Cytoplasmic effector	tRNA ligase [Didymella heteroderae]
KAF3035827.1	SP	0	Not GPI-anchored	8	Cytoplasmic/apoplastic effector	hypothetical protein E8E12_006378 [Didymella heteroderae]
KAF3032974.1	SP	0	Not GPI-anchored	13	Apoplastic/cytoplasmic effector	hypothetical protein E8E12_002432 [Didymella heteroderae]
KAF3042396.1	SP	0	Not GPI-anchored	2	Apoplastic effector	hypothetical protein E8E12_007408 [Didymella heteroderae]
KAF3041689.1	SP	0	Not GPI-anchored	4	Apoplastic effector	hypothetical protein E8E12_004915 [Didymella heteroderae]
KAF3041069.1	SP	0	Not GPI-anchored	6	Apoplastic/cytoplasmic effector	hypothetical protein E8E12_002372 [Didymella heteroderae]
KAF3045621.1	SP	0	Not GPI-anchored	2	Apoplastic effector	hypothetical protein E8E12_010701 [Didymella heteroderae]
KAF3037803.1	SP	0	Not GPI-anchored	0	Cytoplasmic/apoplastic effector	hypothetical protein E8E12_005632 [Didymella heteroderae]
KAF3046148.1	SP	0	Not GPI-anchored	6	Apoplastic effector	hypothetical protein E8E12_011379 [Didymella heteroderae]
KAF3047153.1	SP	0	Not GPI-anchored	7	Cytoplasmic/apoplastic effector	hypothetical protein E8E12_011491 [Didymella heteroderae]
KAF3037257.1	SP	0	Not GPI-anchored	4	Apoplastic effector	hypothetical protein E8E12_007382 [Didymella heteroderae]
KAF3040041.1	SP	0	Not GPI-anchored	1	Cytoplasmic effector	hypothetical protein E8E12_000334 [Didymella heteroderae]
KAF3047186.1	SP	0	Not GPI-anchored	7	Cytoplasmic/apoplastic effector	hypothetical protein E8E12_011584 [Didymella heteroderae]
KAF3045909.1	SP	0	Not GPI-anchored	15	Apoplastic effector	hypothetical protein E8E12_006395 [Didymella heteroderae]
KAF3038345.1	SP	0	Not GPI-anchored	0	Cytoplasmic effector	hypothetical protein E8E12_007479 [Didymella heteroderae]
KAF3032995.1	SP	0	Not GPI-anchored	8	Apoplastic effector	hypothetical protein E8E12_004186 [Didymella heteroderae]
KAF3048108.1	SP	0	Not GPI-anchored	8	Cytoplasmic/apoplastic effector	hypothetical protein E8E12_010393 [Didymella heteroderae]
KAF3037451.1	SP	0	Not GPI-anchored	0	Apoplastic effector	Extracellular matrix protein fras1 [Didymella heteroderae]
KAF3032050.1	SP	0	Not GPI-anchored	14	Apoplastic effector	hypothetical protein E8E12_000970 [Didymella heteroderae]
KAF3040970.1	SP	0	Not GPI-anchored	6	Cytoplasmic effector	hypothetical protein E8E12_009104 [Didymella heteroderae]
KAF3042479.1	SP	0	Not GPI-anchored	6	Apoplastic/cytoplasmic effector	hypothetical protein E8E12_010124 [Didymella heteroderae]
KAF3035007.1	SP	0	Not GPI-anchored	2	Cytoplasmic effector	hypothetical protein E8E12_004716 [Didymella heteroderae]
KAF3037523.1	SP	0	Not GPI-anchored	6	Cytoplasmic/apoplastic effector	hypothetical protein E8E12_007551 [Didymella heteroderae]
KAF3041523.1	SP	0	Not GPI-anchored	6	Cytoplasmic effector	hypothetical protein E8E12_005020 [Didymella heteroderae]
KAF3033953.1	SP	0	Not GPI-anchored	2	Cytoplasmic effector	hypothetical protein E8E12_001691 [Didymella heteroderae]
KAF3039142.1	SP	0	Not GPI-anchored	2	Cytoplasmic effector	hypothetical protein E8E12_002972 [Didymella heteroderae]
KAF3038266.1	SP	0	Not GPI-anchored	10	Apoplastic/cytoplasmic effector	hypothetical protein E8E12_000416 [Didymella heteroderae]
KAF3035770.1	SP	0	Not GPI-anchored	8	Apoplastic/cytoplasmic effector	hypothetical protein E8E12_000685 [Didymella heteroderae]
KAF3032993.1	SP	0	Not GPI-anchored	8	Cytoplasmic/apoplastic effector	hypothetical protein E8E12_004103 [Didymella heteroderae]
KAF3046933.1	SP	0	Not GPI-anchored	6	Cytoplasmic effector	hypothetical protein E8E12_008212 [Didymella heteroderae]
KAF3035716.1	SP	0	Not GPI-anchored	2	Apoplastic effector	hypothetical protein E8E12_007767 [Didymella heteroderae]
KAF3045640.1	SP	0	Not GPI-anchored	4	Apoplastic/cytoplasmic effector	hypothetical protein E8E12_010889 [Didymella heteroderae]
KAF3034527.1	SP	0	Not GPI-anchored	6	Cytoplasmic effector	Long chronological lifespan protein 2 [Didymella heteroderae]
KAF3038692.1	SP	0	Not GPI-anchored	4	Apoplastic/cytoplasmic effector	hypothetical protein E8E12_008499 [Didymella heteroderae]
KAF3036657.1	SP	0	Not GPI-anchored	6	Apoplastic effector	hypothetical protein E8E12_001833 [Didymella heteroderae]
KAF3040289.1	SP	0	Not GPI-anchored	6	Apoplastic effector	hypothetical protein E8E12_006036 [Didymella heteroderae]
KAF3033032.1	SP	0	Not GPI-anchored	4	Apoplastic effector	hypothetical protein E8E12_002614 [Didymella heteroderae]
KAF3033818.1	SP	0	Not GPI-anchored	14	Apoplastic/cytoplasmic effector	hypothetical protein E8E12_003875 [Didymella heteroderae]
KAF3031382.1	SP	0	Not GPI-anchored	8	Cytoplasmic/apoplastic effector	hypothetical protein E8E12_000406 [Didymella heteroderae]
KAF3047612.1	SP	0	Not GPI-anchored	0	Apoplastic effector	hypothetical protein E8E12_010841 [Didymella heteroderae]
KAF3034808.1	SP	0	Not GPI-anchored	6	Cytoplasmic/apoplastic effector	hypothetical protein E8E12_005525 [Didymella heteroderae]
KAF3032133.1	SP	0	Not GPI-anchored	5	Apoplastic effector	hypothetical protein E8E12_003358 [Didymella heteroderae]
KAF3042115.1	SP	0	Not GPI-anchored	4	Apoplastic effector	hypothetical protein E8E12_004003 [Didymella heteroderae]
KAF3041364.1	SP	0	Not GPI-anchored	6	Apoplastic effector	hypothetical protein E8E12_008402 [Didymella heteroderae]
KAF3037614.1	SP	0	Not GPI-anchored	3	Cytoplasmic effector	hypothetical protein E8E12_003010 [Didymella heteroderae]
KAF3040523.1	SP	0	Not GPI-anchored	8	Apoplastic/cytoplasmic effector	hypothetical protein E8E12_008147 [Didymella heteroderae]
KAF3039408.1	SP	0	Not GPI-anchored	2	Apoplastic effector	hypothetical protein E8E12_008792 [Didymella heteroderae]
KAF3034135.1	SP	0	Not GPI-anchored	5	Apoplastic effector	hypothetical protein E8E12_002127 [Didymella heteroderae]
KAF3038091.1	SP	0	Not GPI-anchored	8	Apoplastic effector	hypothetical protein E8E12_003140 [Didymella heteroderae]
KAF3037480.1	SP	0	Not GPI-anchored	4	Apoplastic effector	hypothetical protein E8E12_004094 [Didymella heteroderae]
KAF3040649.1	SP	0	Not GPI-anchored	4	Apoplastic effector	hypothetical protein E8E12_000319 [Didymella heteroderae]
KAF3037679.1	SP	0	Not GPI-anchored	2	Apoplastic effector	hypothetical protein E8E12_007606 [Didymella heteroderae]
KAF3048246.1	SP	0	Not GPI-anchored	1	Apoplastic effector	hypothetical protein E8E12_011471 [Didymella heteroderae]
KAF3045507.1	SP	0	Not GPI-anchored	6	Apoplastic effector	hypothetical protein E8E12_008660 [Didymella heteroderae]
KAF3038300.1	SP	0	Not GPI-anchored	2	Apoplastic effector	hypothetical protein E8E12_004779 [Didymella heteroderae]
KAF3043418.1	SP	0	Not GPI-anchored	4	Apoplastic effector	hypothetical protein E8E12_006314 [Didymella heteroderae]
KAF3043503.1	SP	0	Not GPI-anchored	7	Apoplastic/cytoplasmic effector	hypothetical protein E8E12_009837 [Didymella heteroderae]
KAF3046945.1	SP	0	Not GPI-anchored	2	Cytoplasmic effector	hypothetical protein E8E12_009017 [Didymella heteroderae]
KAF3033269.1	SP	0	Not GPI-anchored	3	Cytoplasmic effector	hypothetical protein E8E12_004297 [Didymella heteroderae]
KAF3040710.1	SP	0	Not GPI-anchored	9	Apoplastic effector	hypothetical protein E8E12_006595 [Didymella heteroderae]
KAF3032531.1	SP	0	Not GPI-anchored	5	Apoplastic/cytoplasmic effector	hypothetical protein E8E12_002558 [Didymella heteroderae]
KAF3047532.1	SP	0	Not GPI-anchored	4	Apoplastic effector	hypothetical protein E8E12_010044 [Didymella heteroderae]
KAF3035285.1	SP	0	Not GPI-anchored	10	Cytoplasmic/apoplastic effector	hypothetical protein E8E12_001313 [Didymella heteroderae]
KAF3037613.1	SP	0	Not GPI-anchored	4	Apoplastic effector	hypothetical protein E8E12_002813 [Didymella heteroderae]
KAF3041601.1	SP	0	Not GPI-anchored	6	Apoplastic effector	hypothetical protein E8E12_009510 [Didymella heteroderae]
KAF3038798.1	SP	0	Not GPI-anchored	7	Apoplastic effector	hypothetical protein E8E12_004195 [Didymella heteroderae]
KAF3047510.1	SP	0	Not GPI-anchored	0	Apoplastic effector	hypothetical protein E8E12_009614 [Didymella heteroderae]
KAF3035036.1	SP	0	Not GPI-anchored	2	Apoplastic effector	hypothetical protein E8E12_006869 [Didymella heteroderae]
KAF3046601.1	SP	0	Not GPI-anchored	1	Cytoplasmic effector	hypothetical protein E8E12_011157 [Didymella heteroderae]
KAF3036586.1	SP	0	Not GPI-anchored	5	Apoplastic effector	hypothetical protein E8E12_007038 [Didymella heteroderae]
KAF3037650.1	SP	0	Not GPI-anchored	0	Apoplastic effector	hypothetical protein E8E12_006002 [Didymella heteroderae]
KAF3034607.1	SP	0	Not GPI-anchored	1	Apoplastic effector	hypothetical protein E8E12_005029 [Didymella heteroderae]
KAF3037665.1	SP	0	Not GPI-anchored	5	Cytoplasmic effector	Phosphatidylglycerol/phosphatidylinositol transfer protein [Didymella heteroderae]
KAF3040340.1	SP	0	Not GPI-anchored	2	Cytoplasmic effector	Peptidyl-prolyl cis-trans isomerase fpr2 [Didymella heteroderae]
KAF3032990.1	SP	0	Not GPI-anchored	8	Cytoplasmic/apoplastic effector	hypothetical protein E8E12_003853 [Didymella heteroderae]
KAF3045991.1	SP	0	Not GPI-anchored	4	Apoplastic effector	hypothetical protein E8E12_009973 [Didymella heteroderae]
KAF3034793.1	SP	0	Not GPI-anchored	0	Cytoplasmic effector	hypothetical protein E8E12_004072 [Didymella heteroderae]
KAF3034669.1	SP	0	Not GPI-anchored	3	Apoplastic effector	hypothetical protein E8E12_003082 [Didymella heteroderae]
KAF3037842.1	SP	0	Not GPI-anchored	10	Apoplastic/cytoplasmic effector	hypothetical protein E8E12_008485 [Didymella heteroderae]
KAF3041266.1	SP	0	Not GPI-anchored	7	Apoplastic/cytoplasmic effector	hypothetical protein E8E12_000057, partial [Didymella heteroderae]
KAF3043005.1	SP	0	Not GPI-anchored	4	Apoplastic effector	hypothetical protein E8E12_010040 [Didymella heteroderae]
KAF3039325.1	SP	0	Not GPI-anchored	3	Apoplastic effector	hypothetical protein E8E12_002730 [Didymella heteroderae]
KAF3033915.1	SP	0	Not GPI-anchored	1	Cytoplasmic effector	hypothetical protein E8E12_005732 [Didymella heteroderae]
KAF3044738.1	SP	0	Not GPI-anchored	5	Apoplastic effector	hypothetical protein E8E12_010065 [Didymella heteroderae]
KAF3046334.1	SP	0	Not GPI-anchored	9	Cytoplasmic/apoplastic effector	hypothetical protein E8E12_002419 [Didymella heteroderae]
KAF3036552.1	SP	0	Not GPI-anchored	2	Cytoplasmic effector	hypothetical protein E8E12_004574 [Didymella heteroderae]
KAF3039576.1	SP	0	Not GPI-anchored	2	Cytoplasmic effector	hypothetical protein E8E12_008652 [Didymella heteroderae]
KAF3037059.1	SP	0	Not GPI-anchored	0	Apoplastic effector	hypothetical protein E8E12_001752 [Didymella heteroderae]
KAF3041934.1	SP	0	Not GPI-anchored	9	Cytoplasmic/apoplastic effector	hypothetical protein E8E12_007940 [Didymella heteroderae]
KAF3031921.1	SP	0	Not GPI-anchored	12	Apoplastic effector	ribonuclease T2-like [Didymella heteroderae]
KAF3040341.1	SP	0	Not GPI-anchored	6	Apoplastic/cytoplasmic effector	hypothetical protein E8E12_008877 [Didymella heteroderae]
KAF3042910.1	SP	0	Not GPI-anchored	4	Cytoplasmic effector	hypothetical protein E8E12_005975 [Didymella heteroderae]
KAF3029610.1	SP	0	Not GPI-anchored	6	Apoplastic effector	hypothetical protein E8E12_000450 [Didymella heteroderae]
KAF3045070.1	SP	0	Not GPI-anchored	0	Apoplastic effector	hypothetical protein E8E12_007430 [Didymella heteroderae]
KAF3035252.1	SP	0	Not GPI-anchored	0	Cytoplasmic effector	hypothetical protein E8E12_007366 [Didymella heteroderae]
KAF3033141.1	SP	0	Not GPI-anchored	0	Cytoplasmic effector	Superoxide dismutase [Mn], mitochondrial [Didymella heteroderae]
KAF3029155.1	SP	0	Not GPI-anchored	4	Apoplastic effector	hypothetical protein E8E12_000622 [Didymella heteroderae]
KAF3042875.1	SP	0	Not GPI-anchored	6	Apoplastic/cytoplasmic effector	hypothetical protein E8E12_002441 [Didymella heteroderae]
KAF3035787.1	SP	0	Not GPI-anchored	6	Apoplastic effector	Esterase/lipase/thioesterase [Didymella heteroderae]
KAF3030337.1	SP	0	Not GPI-anchored	1	Cytoplasmic/apoplastic effector	hypothetical protein E8E12_000813 [Didymella heteroderae]
KAF3028728.1	SP	0	Not GPI-anchored	2	Apoplastic effector	hypothetical protein E8E12_000724, partial [Didymella heteroderae]
KAF3046583.1	SP	0	Not GPI-anchored	0	Cytoplasmic effector	hypothetical protein E8E12_011055 [Didymella heteroderae]
KAF3040924.1	SP	0	Not GPI-anchored	0	Cytoplasmic effector	hypothetical protein E8E12_007071 [Didymella heteroderae]
KAF3042682.1	SP	0	Not GPI-anchored	6	Apoplastic effector	hypothetical protein E8E12_007228 [Didymella heteroderae]
KAF3040274.1	SP	0	Not GPI-anchored	1	Cytoplasmic effector	hypothetical protein E8E12_004848 [Didymella heteroderae]
KAF3034885.1	SP	0	Not GPI-anchored	1	Cytoplasmic effector	hypothetical protein E8E12_003635 [Didymella heteroderae]
KAF3034516.1	SP	0	Not GPI-anchored	5	Apoplastic effector	hypothetical protein E8E12_005860 [Didymella heteroderae]
KAF3046335.1	SP	0	Not GPI-anchored	4	Apoplastic effector	hypothetical protein E8E12_002447 [Didymella heteroderae]
KAF3048207.1	SP	0	Not GPI-anchored	4	Apoplastic effector	hypothetical protein E8E12_011244 [Didymella heteroderae]
KAF3043627.1	SP	0	Not GPI-anchored	11	Apoplastic/cytoplasmic effector	hypothetical protein E8E12_001367 [Didymella heteroderae]
KAF3046031.1	SP	0	Not GPI-anchored	2	Apoplastic/cytoplasmic effector	hypothetical protein E8E12_010494 [Didymella heteroderae]
KAF3029585.1	SP	0	Not GPI-anchored	4	Apoplastic effector	hypothetical protein E8E12_000550 [Didymella heteroderae]
KAF3047165.1	SP	0	Not GPI-anchored	2	Apoplastic effector	hypothetical protein E8E12_011523 [Didymella heteroderae]
KAF3047645.1	SP	0	Not GPI-anchored	4	Apoplastic effector	hypothetical protein E8E12_011159 [Didymella heteroderae]
KAF3040074.1	SP	0	Not GPI-anchored	4	Apoplastic effector	hypothetical protein E8E12_005019 [Didymella heteroderae]
KAF3033261.1	SP	0	Not GPI-anchored	2	Apoplastic effector	hypothetical protein E8E12_003574 [Didymella heteroderae]
KAF3037277.1	SP	0	Not GPI-anchored	1	Apoplastic effector	hypothetical protein E8E12_008484 [Didymella heteroderae]
KAF3034038.1	SP	0	Not GPI-anchored	5	Cytoplasmic effector	hypothetical protein E8E12_000714 [Didymella heteroderae]
KAF3047123.1	SP	0	Not GPI-anchored	0	Cytoplasmic effector	hypothetical protein E8E12_011355 [Didymella heteroderae]
KAF3039756.1	SP	0	Not GPI-anchored	16	Apoplastic effector	hypothetical protein E8E12_007510 [Didymella heteroderae]
KAF3040467.1	SP	0	Not GPI-anchored	0	Cytoplasmic effector	hypothetical protein E8E12_003922 [Didymella heteroderae]
KAF3046960.1	SP	0	Not GPI-anchored	8	Apoplastic/cytoplasmic effector	hypothetical protein E8E12_009534 [Didymella heteroderae]
KAF3033448.1	SP	0	Not GPI-anchored	4	Apoplastic effector	hypothetical protein E8E12_005032 [Didymella heteroderae]
KAF3042948.1	SP	0	Not GPI-anchored	6	Apoplastic effector	hypothetical protein E8E12_008130 [Didymella heteroderae]
KAF3048123.1	SP	0	Not GPI-anchored	9	Cytoplasmic effector	hypothetical protein E8E12_010588 [Didymella heteroderae]
KAF3043628.1	SP	0	Not GPI-anchored	9	Cytoplasmic/apoplastic effector	hypothetical protein E8E12_001609 [Didymella heteroderae]
KAF3047052.1	SP	0	Not GPI-anchored	9	Cytoplasmic effector	hypothetical protein E8E12_010810 [Didymella heteroderae]
KAF3048287.1	SP	0	Not GPI-anchored	5	Apoplastic effector	hypothetical protein E8E12_011628 [Didymella heteroderae]
KAF3034053.1	SP	0	Not GPI-anchored	3	Cytoplasmic effector	emp24p/erv25p- protein [Didymella heteroderae]
KAF3031957.1	SP	0	Not GPI-anchored	4	Apoplastic effector	hypothetical protein E8E12_002779 [Didymella heteroderae]
KAF3031584.1	SP	0	Not GPI-anchored	12	Apoplastic effector	hypothetical protein E8E12_001719 [Didymella heteroderae]
KAF3039954.1	SP	0	Not GPI-anchored	2	Cytoplasmic effector	hypothetical protein E8E12_009023 [Didymella heteroderae]
KAF3039231.1	SP	0	Not GPI-anchored	1	Apoplastic effector	hypothetical protein E8E12_009157 [Didymella heteroderae]
KAF3038998.1	SP	0	Not GPI-anchored	0	Cytoplasmic effector	hypothetical protein E8E12_004919 [Didymella heteroderae]
KAF3048132.1	SP	0	Not GPI-anchored	10	Apoplastic effector	hypothetical protein E8E12_010656 [Didymella heteroderae]
KAF3042450.1	SP	0	Not GPI-anchored	5	Cytoplasmic/apoplastic effector	hypothetical protein E8E12_009601 [Didymella heteroderae]
KAF3034913.1	SP	0	Not GPI-anchored	10	Apoplastic effector	hypothetical protein E8E12_005834 [Didymella heteroderae]
KAF3044432.1	SP	0	Not GPI-anchored	2	Cytoplasmic effector	hypothetical protein E8E12_010596 [Didymella heteroderae]
KAF3043727.1	SP	0	Not GPI-anchored	16	Apoplastic effector	hypothetical protein E8E12_008859 [Didymella heteroderae]
KAF3027220.1	SP	0	Not GPI-anchored	0	Cytoplasmic effector	hypothetical protein E8E12_000011, partial [Didymella heteroderae]
KAF3032994.1	SP	0	Not GPI-anchored	8	Apoplastic/cytoplasmic effector	hypothetical protein E8E12_004139 [Didymella heteroderae]
KAF3037386.1	SP	0	Not GPI-anchored	4	Apoplastic effector	hypothetical protein E8E12_008099 [Didymella heteroderae]
KAF3037472.1	SP	0	Not GPI-anchored	0	Cytoplasmic effector	hypothetical protein E8E12_003319 [Didymella heteroderae]
KAF3047709.1	SP	0	Not GPI-anchored	3	Apoplastic effector	hypothetical protein E8E12_011468 [Didymella heteroderae]
KAF3046121.1	SP	0	Not GPI-anchored	0	Apoplastic effector	hypothetical protein E8E12_011212 [Didymella heteroderae]
KAF3033510.1	SP	0	Not GPI-anchored	7	Apoplastic effector	hypothetical protein E8E12_004990 [Didymella heteroderae]
KAF3032897.1	SP	0	Not GPI-anchored	2	Apoplastic effector	hypothetical protein E8E12_000266 [Didymella heteroderae]
KAF3034800.1	SP	0	Not GPI-anchored	5	Apoplastic effector	hypothetical protein E8E12_004639 [Didymella heteroderae]
KAF3034599.1	SP	0	Not GPI-anchored	3	Apoplastic effector	hypothetical protein E8E12_004138 [Didymella heteroderae]
KAF3039945.1	SP	0	Not GPI-anchored	2	Apoplastic effector	hypothetical protein E8E12_008656 [Didymella heteroderae]
KAF3029565.1	SP	0	Not GPI-anchored	5	Apoplastic/cytoplasmic effector	hypothetical protein E8E12_000112, partial [Didymella heteroderae]
KAF3046598.1	SP	0	Not GPI-anchored	4	Cytoplasmic effector	hypothetical protein E8E12_011147 [Didymella heteroderae]
KAF3042449.1	SP	0	Not GPI-anchored	5	Apoplastic/cytoplasmic effector	Major allergen Alt a 1 [Didymella heteroderae]
KAF3032179.1	SP	0	Not GPI-anchored	4	Apoplastic effector	hypothetical protein E8E12_003629 [Didymella heteroderae]
KAF3037070.1	SP	0	Not GPI-anchored	10	Cytoplasmic/apoplastic effector	hypothetical protein E8E12_003135 [Didymella heteroderae]
KAF3036094.1	SP	0	Not GPI-anchored	4	Apoplastic effector	hypothetical protein E8E12_007845 [Didymella heteroderae]
KAF3030334.1	SP	0	Not GPI-anchored	8	Cytoplasmic/apoplastic effector	hypothetical protein E8E12_000362 [Didymella heteroderae]
KAF3032424.1	SP	0	Not GPI-anchored	3	Apoplastic effector	hypothetical protein E8E12_001442 [Didymella heteroderae]
KAF3033068.1	SP	0	Not GPI-anchored	0	Cytoplasmic effector	hypothetical protein E8E12_001289 [Didymella heteroderae]
KAF3038295.1	SP	0	Not GPI-anchored	0	Apoplastic effector	hypothetical protein E8E12_004411 [Didymella heteroderae]
KAF3037120.1	SP	0	Not GPI-anchored	0	Cytoplasmic effector	hypothetical protein E8E12_007352 [Didymella heteroderae]
KAF3034930.1	SP	0	Not GPI-anchored	10	Apoplastic/cytoplasmic effector	hypothetical protein E8E12_006930 [Didymella heteroderae]
KAF3039365.1	SP	0	Not GPI-anchored	6	Apoplastic effector	hypothetical protein E8E12_006512 [Didymella heteroderae]
KAF3048128.1	SP	0	Not GPI-anchored	4	Cytoplasmic effector	hypothetical protein E8E12_010624 [Didymella heteroderae]
KAF3043487.1	SP	0	Not GPI-anchored	10	Cytoplasmic effector	hypothetical protein E8E12_009579 [Didymella heteroderae]
KAF3044300.1	SP	0	Not GPI-anchored	0	Cytoplasmic effector	hypothetical protein E8E12_006486 [Didymella heteroderae]
KAF3036085.1	SP	0	Not GPI-anchored	6	Apoplastic effector	hypothetical protein E8E12_007375 [Didymella heteroderae]
KAF3038540.1	SP	0	Not GPI-anchored	2	Cytoplasmic/apoplastic effector	hypothetical protein E8E12_008412 [Didymella heteroderae]
KAF3047122.1	SP	0	Not GPI-anchored	5	Cytoplasmic effector	hypothetical protein E8E12_011350 [Didymella heteroderae]
KAF3036826.1	SP	0	Not GPI-anchored	0	Apoplastic effector	hypothetical protein E8E12_006673 [Didymella heteroderae]
KAF3039713.1	SP	0	Not GPI-anchored	5	Apoplastic effector	hypothetical protein E8E12_004657 [Didymella heteroderae]
KAF3041316.1	SP	0	Not GPI-anchored	3	Apoplastic effector	hypothetical protein E8E12_005522 [Didymella heteroderae]
KAF3036064.1	SP	0	Not GPI-anchored	3	Apoplastic effector	hypothetical protein E8E12_005763 [Didymella heteroderae]
KAF3036051.1	SP	0	Not GPI-anchored	0	Apoplastic effector	hypothetical protein E8E12_004858 [Didymella heteroderae]
KAF3032387.1	SP	0	Not GPI-anchored	0	Cytoplasmic effector	hypothetical protein E8E12_003325 [Didymella heteroderae]
KAF3033316.1	SP	0	Not GPI-anchored	2	Apoplastic effector	hypothetical protein E8E12_002475 [Didymella heteroderae]
KAF3044664.1	SP	0	Not GPI-anchored	1	Apoplastic effector	hypothetical protein E8E12_008151 [Didymella heteroderae]
KAF3039688.1	SP	0	Not GPI-anchored	2	Apoplastic/cytoplasmic effector	hypothetical protein E8E12_001763 [Didymella heteroderae]
KAF3043792.1	SP	0	Not GPI-anchored	5	Apoplastic effector	hypothetical protein E8E12_010327 [Didymella heteroderae]
KAF3040253.1	SP	0	Not GPI-anchored	7	Apoplastic effector	hypothetical protein E8E12_003151 [Didymella heteroderae]
KAF3048342.1	SP	0	Not GPI-anchored	2	Cytoplasmic effector	hypothetical protein E8E12_011707 [Didymella heteroderae]
KAF3039538.1	SP	0	Not GPI-anchored	2	Apoplastic effector	NAD(P)H-dependent D-xylose reductase (XR) [Didymella heteroderae]
KAF3047426.1	SP	0	Not GPI-anchored	5	Apoplastic/cytoplasmic effector	hypothetical protein E8E12_005555 [Didymella heteroderae]
KAF3047154.1	SP	0	Not GPI-anchored	14	Cytoplasmic/apoplastic effector	hypothetical protein E8E12_011492 [Didymella heteroderae]
KAF3035707.1	SP	0	Not GPI-anchored	6	Apoplastic effector	hypothetical protein E8E12_007125 [Didymella heteroderae]
KAF3034174.1	SP	0	Not GPI-anchored	2	Apoplastic effector	hypothetical protein E8E12_005803 [Didymella heteroderae]
KAF3038541.1	SP	0	Not GPI-anchored	4	Cytoplasmic/apoplastic effector	hypothetical protein E8E12_008551 [Didymella heteroderae]
KAF3044665.1	SP	0	Not GPI-anchored	5	Apoplastic effector	hypothetical protein E8E12_008202 [Didymella heteroderae]
KAF3043751.1	SP	0	Not GPI-anchored	4	Cytoplasmic effector	hypothetical protein E8E12_009513 [Didymella heteroderae]
KAF3047968.1	SP	0	Not GPI-anchored	2	Cytoplasmic effector	hypothetical protein E8E12_002865 [Didymella heteroderae]
KAF3044610.1	SP	0	Not GPI-anchored	6	Apoplastic effector	hypothetical protein E8E12_003189 [Didymella heteroderae]
KAF3040667.1	SP	0	Not GPI-anchored	2	Apoplastic effector	hypothetical protein E8E12_002767 [Didymella heteroderae]
KAF3042430.1	SP	0	Not GPI-anchored	4	Apoplastic effector	hypothetical protein E8E12_009020 [Didymella heteroderae]
KAF3045871.1	SP	0	Not GPI-anchored	3	Apoplastic/cytoplasmic effector	hypothetical protein E8E12_002405 [Didymella heteroderae]
KAF3033062.1	SP	0	Not GPI-anchored	0	Apoplastic effector	hypothetical protein E8E12_000387 [Didymella heteroderae]
KAF3037522.1	SP	0	Not GPI-anchored	2	Apoplastic effector	hypothetical protein E8E12_007524 [Didymella heteroderae]
KAF3041296.1	SP	0	Not GPI-anchored	0	Apoplastic effector	hypothetical protein E8E12_004084 [Didymella heteroderae]
KAF3042135.1	SP	0	Not GPI-anchored	19	Apoplastic effector	hypothetical protein E8E12_006204 [Didymella heteroderae]
KAF3048310.1	SP	0	Not GPI-anchored	4	Cytoplasmic effector	hypothetical protein E8E12_011675 [Didymella heteroderae]
KAF3044384.1	SP	0	Not GPI-anchored	1	Apoplastic effector	hypothetical protein E8E12_009976 [Didymella heteroderae]
KAF3044035.1	SP	0	Not GPI-anchored	9	Apoplastic effector	hypothetical protein E8E12_007419 [Didymella heteroderae]
KAF3035572.1	SP	0	Not GPI-anchored	4	Cytoplasmic effector	hypothetical protein E8E12_005511 [Didymella heteroderae]
KAF3046446.1	SP	0	Not GPI-anchored	1	Cytoplasmic effector	hypothetical protein E8E12_009314 [Didymella heteroderae]
KAF3033155.1	SP	0	Not GPI-anchored	4	Apoplastic effector	hypothetical protein E8E12_003782 [Didymella heteroderae]
KAF3044436.1	SP	0	Not GPI-anchored	10	Apoplastic effector	hypothetical protein E8E12_010635 [Didymella heteroderae]
KAF3044042.1	SP	0	Not GPI-anchored	1	Cytoplasmic effector	C-8 sterol isomerase [Didymella heteroderae]
KAF3035536.1	SP	0	Not GPI-anchored	0	Apoplastic effector	hypothetical protein E8E12_002096 [Didymella heteroderae]
KAF3027932.1	SP	0	Not GPI-anchored	0	Apoplastic/cytoplasmic effector	hypothetical protein E8E12_000129 [Didymella heteroderae]
KAF3042102.1	SP	0	Not GPI-anchored	1	Cytoplasmic/apoplastic effector	hypothetical protein E8E12_002691 [Didymella heteroderae]
KAF3031508.1	SP	0	Not GPI-anchored	2	Apoplastic effector	hypothetical protein E8E12_001832 [Didymella heteroderae]
KAF3044096.1	SP	0	Not GPI-anchored	0	Cytoplasmic effector	hypothetical protein E8E12_009503 [Didymella heteroderae]
KAF3045546.1	SP	0	Not GPI-anchored	2	Apoplastic effector	hypothetical protein E8E12_009659 [Didymella heteroderae]
KAF3036039.1	SP	0	Not GPI-anchored	0	Cytoplasmic effector	hypothetical protein E8E12_003519 [Didymella heteroderae]
KAF3036929.1	SP	0	Not GPI-anchored	3	Apoplastic effector	hypothetical protein E8E12_005500 [Didymella heteroderae]
KAF3042106.1	SP	0	Not GPI-anchored	3	Cytoplasmic effector	hypothetical protein E8E12_003159 [Didymella heteroderae]
KAF3029171.1	SP	0	Not GPI-anchored	0	Apoplastic effector	hypothetical protein E8E12_000402 [Didymella heteroderae]
KAF3039785.1	SP	0	Not GPI-anchored	4	Apoplastic effector	hypothetical protein E8E12_009034 [Didymella heteroderae]
KAF3038666.1	SP	0	Not GPI-anchored	3	Cytoplasmic effector	hypothetical protein E8E12_007062 [Didymella heteroderae]
KAF3029620.1	SP	0	Not GPI-anchored	2	Cytoplasmic effector	hypothetical protein E8E12_000985, partial [Didymella heteroderae]
KAF3041361.1	SP	0	Not GPI-anchored	4	Apoplastic effector	hypothetical protein E8E12_008328 [Didymella heteroderae]
KAF3042870.1	SP	0	Not GPI-anchored	3	Apoplastic effector	hypothetical protein E8E12_001461 [Didymella heteroderae]
KAF3035650.1	SP	0	Not GPI-anchored	6	Apoplastic effector	hypothetical protein E8E12_001100 [Didymella heteroderae]
KAF3046496.1	SP	0	Not GPI-anchored	0	Cytoplasmic effector	60S acidic ribosomal protein P2 [Didymella heteroderae]
KAF3035110.1	SP	0	Not GPI-anchored	4	Cytoplasmic effector	hypothetical protein E8E12_004741 [Didymella heteroderae]
KAF3041948.1	SP	0	Not GPI-anchored	0	Cytoplasmic effector	hypothetical protein E8E12_008508 [Didymella heteroderae]
KAF3033793.1	SP	0	Not GPI-anchored	10	Apoplastic/cytoplasmic effector	hypothetical protein E8E12_000268 [Didymella heteroderae]
KAF3037371.1	SP	0	Not GPI-anchored	1	Cytoplasmic effector	hypothetical protein E8E12_007101 [Didymella heteroderae]
KAF3033374.1	SP	0	Not GPI-anchored	0	Cytoplasmic effector	Golgi-to-ER vesicle coat component [Didymella heteroderae]
KAF3043399.1	SP	0	Not GPI-anchored	10	Cytoplasmic/apoplastic effector	hypothetical protein E8E12_004880 [Didymella heteroderae]
KAF3018243.1	SP	0	Not GPI-anchored	5	Apoplastic effector	hypothetical protein E8E12_000079 [Didymella heteroderae]
KAF3034681.1	SP	0	Not GPI-anchored	1	Cytoplasmic effector	hypothetical protein E8E12_004143 [Didymella heteroderae]
KAF3033823.1	SP	0	Not GPI-anchored	0	Apoplastic effector	hypothetical protein E8E12_004388 [Didymella heteroderae]
KAF3046534.1	SP	0	Not GPI-anchored	2	Cytoplasmic effector	hypothetical protein E8E12_010655 [Didymella heteroderae]
KAF3027226.1	SP	0	Not GPI-anchored	2	Cytoplasmic effector	hypothetical protein E8E12_000248 [Didymella heteroderae]
KAF3040462.1	SP	0	Not GPI-anchored	2	Cytoplasmic effector	hypothetical protein E8E12_003452 [Didymella heteroderae]
KAF3039597.1	SP	0	Not GPI-anchored	2	Cytoplasmic effector	hypothetical protein E8E12_009400 [Didymella heteroderae]
KAF3044754.1	SP	0	Not GPI-anchored	5	Cytoplasmic effector	hypothetical protein E8E12_010282 [Didymella heteroderae]

## Sheet: Table S9 CBS 183.55
Table S9. Effector candidates encoded by the Didymella exigua CBS 183.55 genome
Effector candidates	signalpv5	TMHMM (mp)	GPI (mp)	Cysteine residues (mp)	effectorpv3 (mp)	Annotation
XP_033442392.1	SP	0	Not GPI-anchored	2	Cytoplasmic/apoplastic effector	uncharacterized protein M421DRAFT_79463 [Didymella exigua CBS 183.55]
XP_033442466.1	SP	0	Not GPI-anchored	6	Apoplastic effector	Ribonuclease/ribotoxin [Didymella exigua CBS 183.55]
XP_033442545.1	SP	0	Not GPI-anchored	1	Apoplastic effector	uncharacterized protein M421DRAFT_427065 [Didymella exigua CBS 183.55]
XP_033442556.1	SP	0	Not GPI-anchored	6	Cytoplasmic/apoplastic effector	uncharacterized protein M421DRAFT_427050 [Didymella exigua CBS 183.55]
XP_033442605.1	SP	0	Not GPI-anchored	10	Apoplastic effector	uncharacterized protein M421DRAFT_426994 [Didymella exigua CBS 183.55]
XP_033442620.1	SP	0	Not GPI-anchored	4	Apoplastic effector	carbohydrate esterase family 5 protein [Didymella exigua CBS 183.55]
XP_033442660.1	SP	0	Not GPI-anchored	1	Cytoplasmic effector	uncharacterized protein M421DRAFT_366828 [Didymella exigua CBS 183.55]
XP_033442690.1	SP	0	Not GPI-anchored	10	Apoplastic effector	uncharacterized protein M421DRAFT_426886 [Didymella exigua CBS 183.55]
XP_033442821.1	SP	0	Not GPI-anchored	0	Cytoplasmic effector	uncharacterized protein M421DRAFT_426806 [Didymella exigua CBS 183.55]
XP_033442853.1	SP	0	Not GPI-anchored	9	Apoplastic effector	carbohydrate esterase family 5 protein, partial [Didymella exigua CBS 183.55]
XP_033442871.1	SP	0	Not GPI-anchored	3	Apoplastic effector	glycoside hydrolase family 12 protein [Didymella exigua CBS 183.55]
XP_033443096.1	SP	0	Not GPI-anchored	1	Cytoplasmic effector	uncharacterized protein M421DRAFT_96525 [Didymella exigua CBS 183.55]
XP_033443098.1	SP	0	Not GPI-anchored	6	Apoplastic effector	uncharacterized protein M421DRAFT_408360 [Didymella exigua CBS 183.55]
XP_033443122.1	SP	0	Not GPI-anchored	12	Apoplastic effector	uncharacterized protein M421DRAFT_426488 [Didymella exigua CBS 183.55]
XP_033443123.1	SP	0	Not GPI-anchored	6	Apoplastic effector	uncharacterized protein M421DRAFT_426489 [Didymella exigua CBS 183.55]
XP_033443162.1	SP	0	Not GPI-anchored	1	Cytoplasmic effector	uncharacterized protein M421DRAFT_336696 [Didymella exigua CBS 183.55]
XP_033443209.1	SP	0	Not GPI-anchored	6	Cytoplasmic/apoplastic effector	uncharacterized protein M421DRAFT_426329 [Didymella exigua CBS 183.55]
XP_033443241.1	SP	0	Not GPI-anchored	6	Apoplastic effector	uncharacterized protein M421DRAFT_335963 [Didymella exigua CBS 183.55]
XP_033443324.1	SP	0	Not GPI-anchored	13	Cytoplasmic effector	uncharacterized protein M421DRAFT_426172 [Didymella exigua CBS 183.55]
XP_033443340.1	SP	0	Not GPI-anchored	2	Cytoplasmic effector	uncharacterized protein M421DRAFT_333181 [Didymella exigua CBS 183.55]
XP_033443411.1	SP	0	Not GPI-anchored	8	Apoplastic/cytoplasmic effector	uncharacterized protein M421DRAFT_332054 [Didymella exigua CBS 183.55]
XP_033443459.1	SP	0	Not GPI-anchored	8	Apoplastic effector	carbohydrate esterase family 1 protein [Didymella exigua CBS 183.55]
XP_033443503.1	SP	0	Not GPI-anchored	4	Apoplastic effector	carbohydrate esterase family 12 protein [Didymella exigua CBS 183.55]
XP_033443604.1	SP	0	Not GPI-anchored	1	Cytoplasmic effector	uncharacterized protein M421DRAFT_425876 [Didymella exigua CBS 183.55]
XP_033443629.1	SP	0	Not GPI-anchored	0	Cytoplasmic effector	superoxide dismutase mitochondrial precursor, partial [Didymella exigua CBS 183.55]
XP_033443737.1	SP	0	Not GPI-anchored	1	Cytoplasmic effector	small s protein [Didymella exigua CBS 183.55]
XP_033443765.1	SP	0	Not GPI-anchored	5	Apoplastic effector	carbohydrate esterase family 5 protein [Didymella exigua CBS 183.55]
XP_033443802.1	SP	0	Not GPI-anchored	2	Apoplastic effector	acid protease [Didymella exigua CBS 183.55]
XP_033443820.1	SP	0	Not GPI-anchored	0	Apoplastic effector	DUF1961-domain-containing protein [Didymella exigua CBS 183.55]
XP_033443857.1	SP	0	Not GPI-anchored	4	Apoplastic effector	uncharacterized protein M421DRAFT_425664 [Didymella exigua CBS 183.55]
XP_033443951.1	SP	0	Not GPI-anchored	4	Apoplastic effector	uncharacterized protein M421DRAFT_104295 [Didymella exigua CBS 183.55]
XP_033443966.1	SP	0	Not GPI-anchored	3	Cytoplasmic effector	uncharacterized protein M421DRAFT_425598 [Didymella exigua CBS 183.55]
XP_033444052.1	SP	0	Not GPI-anchored	4	Apoplastic effector	uncharacterized protein M421DRAFT_306116 [Didymella exigua CBS 183.55]
XP_033444100.1	SP	0	Not GPI-anchored	1	Cytoplasmic effector	glutaredoxin domain-containing protein [Didymella exigua CBS 183.55]
XP_033444121.1	SP	0	Not GPI-anchored	2	Cytoplasmic effector	uncharacterized protein M421DRAFT_425366 [Didymella exigua CBS 183.55]
XP_033444174.1	SP	0	Not GPI-anchored	6	Apoplastic/cytoplasmic effector	uncharacterized protein M421DRAFT_425261 [Didymella exigua CBS 183.55]
XP_033444269.1	SP	0	Not GPI-anchored	6	Cytoplasmic effector	uncharacterized protein M421DRAFT_425189 [Didymella exigua CBS 183.55]
XP_033444428.1	SP	0	Not GPI-anchored	4	Cytoplasmic effector	uncharacterized protein M421DRAFT_425007 [Didymella exigua CBS 183.55]
XP_033444457.1	SP	0	Not GPI-anchored	3	Cytoplasmic effector	uncharacterized protein M421DRAFT_9031 [Didymella exigua CBS 183.55]
XP_033444495.1	SP	0	Not GPI-anchored	5	Cytoplasmic/apoplastic effector	uncharacterized protein M421DRAFT_424879 [Didymella exigua CBS 183.55]
XP_033444507.1	SP	0	Not GPI-anchored	2	Apoplastic effector	uncharacterized protein M421DRAFT_72804 [Didymella exigua CBS 183.55]
XP_033444529.1	SP	0	Not GPI-anchored	8	Apoplastic effector	uncharacterized protein M421DRAFT_8926 [Didymella exigua CBS 183.55]
XP_033444531.1	SP	0	Not GPI-anchored	5	Cytoplasmic effector	uncharacterized protein M421DRAFT_424917 [Didymella exigua CBS 183.55]
XP_033444572.1	SP	0	Not GPI-anchored	0	Cytoplasmic effector	uncharacterized protein M421DRAFT_72908 [Didymella exigua CBS 183.55]
XP_033444594.1	SP	0	Not GPI-anchored	12	Apoplastic effector	uncharacterized protein M421DRAFT_280334 [Didymella exigua CBS 183.55]
XP_033444647.1	SP	0	Not GPI-anchored	4	Cytoplasmic effector	uncharacterized protein M421DRAFT_281714 [Didymella exigua CBS 183.55]
XP_033444655.1	SP	0	Not GPI-anchored	13	Apoplastic effector	uncharacterized protein M421DRAFT_72569, partial [Didymella exigua CBS 183.55]
XP_033444679.1	SP	0	Not GPI-anchored	6	Apoplastic effector	uncharacterized protein M421DRAFT_95385 [Didymella exigua CBS 183.55]
XP_033444719.1	SP	0	Not GPI-anchored	5	Cytoplasmic/apoplastic effector	uncharacterized protein M421DRAFT_8769 [Didymella exigua CBS 183.55]
XP_033444758.1	SP	0	Not GPI-anchored	6	Cytoplasmic/apoplastic effector	uncharacterized protein M421DRAFT_402290 [Didymella exigua CBS 183.55]
XP_033444883.1	SP	0	Not GPI-anchored	8	Cytoplasmic effector	uncharacterized protein M421DRAFT_424512 [Didymella exigua CBS 183.55]
XP_033444928.1	SP	0	Not GPI-anchored	8	Apoplastic/cytoplasmic effector	lytic polysaccharide monooxygenase [Didymella exigua CBS 183.55]
XP_033444952.1	SP	0	Not GPI-anchored	6	Apoplastic/cytoplasmic effector	uncharacterized protein M421DRAFT_8565 [Didymella exigua CBS 183.55]
XP_033444953.1	SP	0	Not GPI-anchored	6	Cytoplasmic/apoplastic effector	uncharacterized protein M421DRAFT_274621 [Didymella exigua CBS 183.55]
XP_033445001.1	SP	0	Not GPI-anchored	3	Apoplastic effector	uncharacterized protein M421DRAFT_71828 [Didymella exigua CBS 183.55]
XP_033445043.1	SP	0	Not GPI-anchored	14	Apoplastic effector	glycoside hydrolase family 45 protein [Didymella exigua CBS 183.55]
XP_033445152.1	SP	0	Not GPI-anchored	9	Cytoplasmic/apoplastic effector	uncharacterized protein M421DRAFT_8348 [Didymella exigua CBS 183.55]
XP_033445166.1	SP	0	Not GPI-anchored	0	Cytoplasmic effector	uncharacterized protein M421DRAFT_269042 [Didymella exigua CBS 183.55]
XP_033445205.1	SP	0	Not GPI-anchored	3	Cytoplasmic effector	uncharacterized protein M421DRAFT_270049 [Didymella exigua CBS 183.55]
XP_033445210.1	SP	0	Not GPI-anchored	20	Cytoplasmic/apoplastic effector	uncharacterized protein M421DRAFT_95101 [Didymella exigua CBS 183.55]
XP_033445247.1	SP	0	Not GPI-anchored	4	Apoplastic effector	uncharacterized protein M421DRAFT_424223 [Didymella exigua CBS 183.55]
XP_033445315.1	SP	0	Not GPI-anchored	6	Apoplastic effector	Ribonuclease/ribotoxin [Didymella exigua CBS 183.55]
XP_033445329.1	SP	0	Not GPI-anchored	0	Cytoplasmic effector	uncharacterized protein M421DRAFT_264523 [Didymella exigua CBS 183.55]
XP_033445371.1	SP	0	Not GPI-anchored	10	Apoplastic/cytoplasmic effector	polysaccharide lyase family 3 protein [Didymella exigua CBS 183.55]
XP_033445391.1	SP	0	Not GPI-anchored	0	Apoplastic effector	uncharacterized protein M421DRAFT_8211 [Didymella exigua CBS 183.55]
XP_033445482.1	SP	0	Not GPI-anchored	2	Cytoplasmic effector	uncharacterized protein M421DRAFT_424030 [Didymella exigua CBS 183.55]
XP_033445515.1	SP	0	Not GPI-anchored	8	Apoplastic effector	uncharacterized protein M421DRAFT_263845 [Didymella exigua CBS 183.55]
XP_033445593.1	SP	0	Not GPI-anchored	4	Apoplastic effector	carbohydrate esterase family 5 protein [Didymella exigua CBS 183.55]
XP_033445652.1	SP	0	Not GPI-anchored	4	Cytoplasmic effector	uncharacterized protein M421DRAFT_240703 [Didymella exigua CBS 183.55]
XP_033445741.1	SP	0	Not GPI-anchored	10	Apoplastic effector	carbohydrate esterase family 5 protein [Didymella exigua CBS 183.55]
XP_033445755.1	SP	0	Not GPI-anchored	6	Apoplastic effector	uncharacterized protein M421DRAFT_423597 [Didymella exigua CBS 183.55]
XP_033445879.1	SP	0	Not GPI-anchored	8	Apoplastic effector	uncharacterized protein M421DRAFT_234232 [Didymella exigua CBS 183.55]
XP_033445963.1	SP	0	Not GPI-anchored	4	Apoplastic effector	uncharacterized protein M421DRAFT_69177 [Didymella exigua CBS 183.55]
XP_033445980.1	SP	0	Not GPI-anchored	1	Cytoplasmic effector	uncharacterized protein M421DRAFT_423566 [Didymella exigua CBS 183.55]
XP_033446015.1	SP	0	Not GPI-anchored	6	Cytoplasmic effector	uncharacterized protein M421DRAFT_7535 [Didymella exigua CBS 183.55]
XP_033446030.1	SP	0	Not GPI-anchored	2	Cytoplasmic/apoplastic effector	thioredoxin-like protein [Didymella exigua CBS 183.55]
XP_033446045.1	SP	0	Not GPI-anchored	10	Apoplastic effector	polysaccharide lyase family 3 protein [Didymella exigua CBS 183.55]
XP_033446109.1	SP	0	Not GPI-anchored	6	Apoplastic/cytoplasmic effector	uncharacterized protein M421DRAFT_7620 [Didymella exigua CBS 183.55]
XP_033446235.1	SP	0	Not GPI-anchored	7	Cytoplasmic effector	uncharacterized protein M421DRAFT_423263 [Didymella exigua CBS 183.55]
XP_033446252.1	SP	0	Not GPI-anchored	0	Cytoplasmic effector	uncharacterized protein M421DRAFT_423283 [Didymella exigua CBS 183.55]
XP_033446364.1	SP	0	Not GPI-anchored	1	Cytoplasmic effector	uncharacterized protein M421DRAFT_7334 [Didymella exigua CBS 183.55]
XP_033446382.1	SP	0	Not GPI-anchored	4	Cytoplasmic effector	uncharacterized protein M421DRAFT_225332 [Didymella exigua CBS 183.55]
XP_033446405.1	SP	0	Not GPI-anchored	3	Apoplastic/cytoplasmic effector	uncharacterized protein M421DRAFT_225835 [Didymella exigua CBS 183.55]
XP_033446454.1	SP	0	Not GPI-anchored	5	Apoplastic effector	uncharacterized protein M421DRAFT_422877 [Didymella exigua CBS 183.55]
XP_033446503.1	SP	0	Not GPI-anchored	0	Apoplastic effector	uncharacterized protein M421DRAFT_68117 [Didymella exigua CBS 183.55]
XP_033446569.1	SP	0	Not GPI-anchored	6	Apoplastic effector	uncharacterized protein M421DRAFT_68005 [Didymella exigua CBS 183.55]
XP_033446588.1	SP	0	Not GPI-anchored	0	Apoplastic effector	uncharacterized protein M421DRAFT_396638 [Didymella exigua CBS 183.55]
XP_033446596.1	SP	0	Not GPI-anchored	4	Cytoplasmic effector	uncharacterized protein M421DRAFT_422685 [Didymella exigua CBS 183.55]
XP_033446619.1	SP	0	Not GPI-anchored	0	Apoplastic effector	uncharacterized protein M421DRAFT_67686 [Didymella exigua CBS 183.55]
XP_033446658.1	SP	0	Not GPI-anchored	2	Apoplastic effector	uncharacterized protein M421DRAFT_93964 [Didymella exigua CBS 183.55]
XP_033446676.1	SP	0	Not GPI-anchored	11	Apoplastic/cytoplasmic effector	uncharacterized protein M421DRAFT_216000 [Didymella exigua CBS 183.55]
XP_033446702.1	SP	0	Not GPI-anchored	5	Apoplastic/cytoplasmic effector	uncharacterized protein M421DRAFT_422778 [Didymella exigua CBS 183.55]
XP_033446723.1	SP	0	Not GPI-anchored	8	Apoplastic effector	uncharacterized protein M421DRAFT_422805 [Didymella exigua CBS 183.55]
XP_033446725.1	SP	0	Not GPI-anchored	1	Cytoplasmic effector	P-loop containing nucleoside triphosphate hydrolase protein [Didymella exigua CBS 183.55]
XP_033446733.1	SP	0	Not GPI-anchored	16	Apoplastic/cytoplasmic effector	uncharacterized protein M421DRAFT_217426 [Didymella exigua CBS 183.55]
XP_033446781.1	SP	0	Not GPI-anchored	5	Apoplastic effector	uncharacterized protein M421DRAFT_422511 [Didymella exigua CBS 183.55]
XP_033446807.1	SP	0	Not GPI-anchored	0	Cytoplasmic effector	uncharacterized protein M421DRAFT_422530 [Didymella exigua CBS 183.55]
XP_033446835.1	SP	0	Not GPI-anchored	6	Apoplastic effector	uncharacterized protein M421DRAFT_211041 [Didymella exigua CBS 183.55]
XP_033446848.1	SP	0	Not GPI-anchored	6	Apoplastic effector	uncharacterized protein M421DRAFT_422571 [Didymella exigua CBS 183.55]
XP_033446863.1	SP	0	Not GPI-anchored	3	Cytoplasmic effector	alpha/beta-hydrolase [Didymella exigua CBS 183.55]
XP_033446879.1	SP	0	Not GPI-anchored	10	Apoplastic effector	uncharacterized protein M421DRAFT_396470 [Didymella exigua CBS 183.55]
XP_033446895.1	SP	0	Not GPI-anchored	24	Apoplastic effector	uncharacterized protein M421DRAFT_6908 [Didymella exigua CBS 183.55]
XP_033446938.1	SP	0	Not GPI-anchored	5	Apoplastic effector	uncharacterized protein M421DRAFT_6946 [Didymella exigua CBS 183.55]
XP_033446993.1	SP	0	Not GPI-anchored	0	Cytoplasmic effector	uncharacterized protein M421DRAFT_6654 [Didymella exigua CBS 183.55]
XP_033447003.1	SP	0	Not GPI-anchored	5	Apoplastic effector	uncharacterized protein M421DRAFT_66785 [Didymella exigua CBS 183.55]
XP_033447016.1	SP	0	Not GPI-anchored	6	Apoplastic/cytoplasmic effector	uncharacterized protein M421DRAFT_102184 [Didymella exigua CBS 183.55]
XP_033447027.1	SP	0	Not GPI-anchored	7	Apoplastic effector	uncharacterized protein M421DRAFT_422378 [Didymella exigua CBS 183.55]
XP_033447086.1	SP	0	Not GPI-anchored	1	Cytoplasmic effector	uncharacterized protein M421DRAFT_422440 [Didymella exigua CBS 183.55]
XP_033447099.1	SP	0	Not GPI-anchored	6	Apoplastic effector	lytic polysaccharide monooxygenase [Didymella exigua CBS 183.55]
XP_033447109.1	SP	0	Not GPI-anchored	1	Cytoplasmic effector	uncharacterized protein M421DRAFT_422463 [Didymella exigua CBS 183.55]
XP_033447177.1	SP	0	Not GPI-anchored	2	Cytoplasmic effector	uncharacterized protein M421DRAFT_187001 [Didymella exigua CBS 183.55]
XP_033447192.1	SP	0	Not GPI-anchored	4	Cytoplasmic effector	uncharacterized protein M421DRAFT_422176 [Didymella exigua CBS 183.55]
XP_033447197.1	SP	0	Not GPI-anchored	6	Apoplastic effector	trypsin-domain-containing protein [Didymella exigua CBS 183.55]
XP_033447328.1	SP	0	Not GPI-anchored	0	Cytoplasmic effector	uncharacterized protein M421DRAFT_6287 [Didymella exigua CBS 183.55]
XP_033447383.1	SP	0	Not GPI-anchored	3	Cytoplasmic/apoplastic effector	uncharacterized protein M421DRAFT_66135 [Didymella exigua CBS 183.55]
XP_033447434.1	SP	0	Not GPI-anchored	0	Cytoplasmic effector	uncharacterized protein M421DRAFT_6376, partial [Didymella exigua CBS 183.55]
XP_033447444.1	SP	0	Not GPI-anchored	2	Apoplastic effector	glycoside hydrolase family 12 protein [Didymella exigua CBS 183.55]
XP_033447453.1	SP	0	Not GPI-anchored	2	Apoplastic effector	uncharacterized protein M421DRAFT_422058 [Didymella exigua CBS 183.55]
XP_033447538.1	SP	0	Not GPI-anchored	3	Cytoplasmic effector	uncharacterized protein M421DRAFT_176128 [Didymella exigua CBS 183.55]
XP_033447540.1	SP	0	Not GPI-anchored	6	Apoplastic effector	uncharacterized protein M421DRAFT_421678 [Didymella exigua CBS 183.55]
XP_033447662.1	SP	0	Not GPI-anchored	4	Apoplastic effector	Cerato-platanin [Didymella exigua CBS 183.55]
XP_033447703.1	SP	0	Not GPI-anchored	6	Apoplastic/cytoplasmic effector	uncharacterized protein M421DRAFT_421862 [Didymella exigua CBS 183.55]
XP_033447704.1	SP	0	Not GPI-anchored	2	Apoplastic effector	uncharacterized protein M421DRAFT_421863 [Didymella exigua CBS 183.55]
XP_033447738.1	SP	0	Not GPI-anchored	0	Apoplastic effector	glycoside hydrolase family 11 protein [Didymella exigua CBS 183.55]
XP_033447771.1	SP	0	Not GPI-anchored	6	Cytoplasmic effector	PR-1-like protein [Didymella exigua CBS 183.55]
XP_033447991.1	SP	0	Not GPI-anchored	0	Cytoplasmic effector	uncharacterized protein M421DRAFT_421582 [Didymella exigua CBS 183.55]
XP_033448029.1	SP	0	Not GPI-anchored	16	Cytoplasmic/apoplastic effector	uncharacterized protein M421DRAFT_6031 [Didymella exigua CBS 183.55]
XP_033448030.1	SP	0	Not GPI-anchored	8	Cytoplasmic/apoplastic effector	uncharacterized protein M421DRAFT_6032 [Didymella exigua CBS 183.55]
XP_033448031.1	SP	0	Not GPI-anchored	10	Apoplastic/cytoplasmic effector	uncharacterized protein M421DRAFT_421621 [Didymella exigua CBS 183.55]
XP_033448032.1	SP	0	Not GPI-anchored	10	Cytoplasmic/apoplastic effector	uncharacterized protein M421DRAFT_393413 [Didymella exigua CBS 183.55]
XP_033448051.1	SP	0	Not GPI-anchored	5	Apoplastic effector	uncharacterized protein M421DRAFT_15796, partial [Didymella exigua CBS 183.55]
XP_033448097.1	SP	0	Not GPI-anchored	20	Apoplastic effector	uncharacterized protein M421DRAFT_161764 [Didymella exigua CBS 183.55]
XP_033448197.1	SP	0	Not GPI-anchored	2	Apoplastic effector	glycoside hydrolase family 11 protein [Didymella exigua CBS 183.55]
XP_033448267.1	SP	0	Not GPI-anchored	2	Cytoplasmic/apoplastic effector	carbohydrate esterase family 3 protein [Didymella exigua CBS 183.55]
XP_033448424.1	SP	0	Not GPI-anchored	0	Cytoplasmic effector	uncharacterized protein M421DRAFT_420706 [Didymella exigua CBS 183.55]
XP_033448516.1	SP	0	Not GPI-anchored	3	Apoplastic/cytoplasmic effector	uncharacterized protein M421DRAFT_420811 [Didymella exigua CBS 183.55]
XP_033448549.1	SP	0	Not GPI-anchored	2	Cytoplasmic effector	uncharacterized protein M421DRAFT_420848 [Didymella exigua CBS 183.55]
XP_033448602.1	SP	0	Not GPI-anchored	4	Apoplastic effector	lytic polysaccharide monooxygenase [Didymella exigua CBS 183.55]
XP_033448613.1	SP	0	Not GPI-anchored	13	Apoplastic effector	uncharacterized protein M421DRAFT_420905 [Didymella exigua CBS 183.55]
XP_033448683.1	SP	0	Not GPI-anchored	6	Cytoplasmic effector	uncharacterized protein M421DRAFT_420977 [Didymella exigua CBS 183.55]
XP_033448708.1	SP	0	Not GPI-anchored	6	Apoplastic effector	glycoside hydrolase family 75 protein [Didymella exigua CBS 183.55]
XP_033448709.1	SP	0	Not GPI-anchored	12	Apoplastic effector	uncharacterized protein M421DRAFT_420999 [Didymella exigua CBS 183.55]
XP_033448713.1	SP	0	Not GPI-anchored	6	Cytoplasmic/apoplastic effector	uncharacterized protein M421DRAFT_421006 [Didymella exigua CBS 183.55]
XP_033448790.1	SP	0	Not GPI-anchored	2	Apoplastic effector	carbohydrate esterase family 12 protein [Didymella exigua CBS 183.55]
XP_033448811.1	SP	0	Not GPI-anchored	12	Apoplastic effector	uncharacterized protein M421DRAFT_420450 [Didymella exigua CBS 183.55]
XP_033448846.1	SP	0	Not GPI-anchored	0	Cytoplasmic effector	uncharacterized protein M421DRAFT_5067 [Didymella exigua CBS 183.55]
XP_033448868.1	SP	0	Not GPI-anchored	3	Cytoplasmic effector	uncharacterized protein M421DRAFT_420505 [Didymella exigua CBS 183.55]
XP_033448885.1	SP	0	Not GPI-anchored	5	Cytoplasmic effector	uncharacterized protein M421DRAFT_5098 [Didymella exigua CBS 183.55]
XP_033448923.1	SP	0	Not GPI-anchored	3	Cytoplasmic/apoplastic effector	uncharacterized protein M421DRAFT_5132 [Didymella exigua CBS 183.55]
XP_033448945.1	SP	0	Not GPI-anchored	10	Apoplastic/cytoplasmic effector	uncharacterized protein M421DRAFT_152806 [Didymella exigua CBS 183.55]
XP_033449045.1	SP	0	Not GPI-anchored	6	Apoplastic effector	uncharacterized protein M421DRAFT_420020 [Didymella exigua CBS 183.55]
XP_033449046.1	SP	0	Not GPI-anchored	10	Apoplastic/cytoplasmic effector	polysaccharide lyase family 3 protein [Didymella exigua CBS 183.55]
XP_033449049.1	SP	0	Not GPI-anchored	6	Apoplastic effector	uncharacterized protein M421DRAFT_420029 [Didymella exigua CBS 183.55]
XP_033449140.1	SP	0	Not GPI-anchored	0	Apoplastic effector	carbohydrate esterase family 12 protein [Didymella exigua CBS 183.55]
XP_033449174.1	SP	0	Not GPI-anchored	18	Apoplastic effector	uncharacterized protein M421DRAFT_390802 [Didymella exigua CBS 183.55]
XP_033449203.1	SP	0	Not GPI-anchored	4	Apoplastic effector	lytic polysaccharide monooxygenase [Didymella exigua CBS 183.55]
XP_033449238.1	SP	0	Not GPI-anchored	5	Apoplastic effector	uncharacterized protein M421DRAFT_420221 [Didymella exigua CBS 183.55]
XP_033449437.1	SP	0	Not GPI-anchored	18	Cytoplasmic/apoplastic effector	uncharacterized protein M421DRAFT_4359 [Didymella exigua CBS 183.55]
XP_033449488.1	SP	0	Not GPI-anchored	0	Cytoplasmic effector	uncharacterized protein M421DRAFT_4406 [Didymella exigua CBS 183.55]
XP_033449542.1	SP	0	Not GPI-anchored	0	Apoplastic effector	DUF336-domain-containing protein [Didymella exigua CBS 183.55]
XP_033449593.1	SP	0	Not GPI-anchored	6	Apoplastic effector	uncharacterized protein M421DRAFT_419876 [Didymella exigua CBS 183.55]
XP_033449681.1	SP	0	Not GPI-anchored	6	Apoplastic effector	carbohydrate-binding module family 1 protein [Didymella exigua CBS 183.55]
XP_033449734.1	SP	0	Not GPI-anchored	2	Apoplastic effector	uncharacterized protein M421DRAFT_4617 [Didymella exigua CBS 183.55]
XP_033449765.1	SP	0	Not GPI-anchored	6	Cytoplasmic effector	uncharacterized protein M421DRAFT_23633, partial [Didymella exigua CBS 183.55]
XP_033449894.1	SP	0	Not GPI-anchored	0	Cytoplasmic effector	uncharacterized protein M421DRAFT_389360 [Didymella exigua CBS 183.55]
XP_033449895.1	SP	0	Not GPI-anchored	9	Apoplastic effector	uncharacterized protein M421DRAFT_125943 [Didymella exigua CBS 183.55]
XP_033449919.1	SP	0	Not GPI-anchored	6	Apoplastic effector	lytic polysaccharide monooxygenase [Didymella exigua CBS 183.55]
XP_033449920.1	SP	0	Not GPI-anchored	1	Apoplastic effector	alpha/beta-hydrolase [Didymella exigua CBS 183.55]
XP_033449980.1	SP	0	Not GPI-anchored	0	Cytoplasmic effector	peptidyl-prolyl cis-trans isomerase B precursor [Didymella exigua CBS 183.55]
XP_033450176.1	SP	0	Not GPI-anchored	5	Apoplastic effector	uncharacterized protein M421DRAFT_418975 [Didymella exigua CBS 183.55]
XP_033450180.1	SP	0	Not GPI-anchored	5	Apoplastic effector	uncharacterized protein M421DRAFT_418978, partial [Didymella exigua CBS 183.55]
XP_033450185.1	SP	0	Not GPI-anchored	10	Apoplastic effector	uncharacterized protein M421DRAFT_381048 [Didymella exigua CBS 183.55]
XP_033450235.1	SP	0	Not GPI-anchored	2	Apoplastic effector	uncharacterized protein M421DRAFT_419023 [Didymella exigua CBS 183.55]
XP_033450236.1	SP	0	Not GPI-anchored	5	Cytoplasmic effector	uncharacterized protein M421DRAFT_382148 [Didymella exigua CBS 183.55]
XP_033450399.1	SP	0	Not GPI-anchored	8	Cytoplasmic effector	uncharacterized protein M421DRAFT_91324 [Didymella exigua CBS 183.55]
XP_033450405.1	SP	0	Not GPI-anchored	4	Apoplastic effector	uncharacterized protein M421DRAFT_419196 [Didymella exigua CBS 183.55]
XP_033450537.1	SP	0	Not GPI-anchored	5	Apoplastic effector	uncharacterized protein M421DRAFT_418604 [Didymella exigua CBS 183.55]
XP_033450544.1	SP	0	Not GPI-anchored	0	Apoplastic effector	uncharacterized protein M421DRAFT_90864 [Didymella exigua CBS 183.55]
XP_033450657.1	SP	0	Not GPI-anchored	4	Apoplastic/cytoplasmic effector	uncharacterized protein M421DRAFT_3481 [Didymella exigua CBS 183.55]
XP_033450685.1	SP	0	Not GPI-anchored	4	Cytoplasmic effector	uncharacterized protein M421DRAFT_58686 [Didymella exigua CBS 183.55]
XP_033450729.1	SP	0	Not GPI-anchored	1	Apoplastic effector	NPP1-domain-containing protein [Didymella exigua CBS 183.55]
XP_033450777.1	SP	0	Not GPI-anchored	4	Apoplastic effector	carbohydrate esterase family 5 protein [Didymella exigua CBS 183.55]
XP_033450804.1	SP	0	Not GPI-anchored	4	Apoplastic effector	zincin [Didymella exigua CBS 183.55]
XP_033450830.1	SP	0	Not GPI-anchored	16	Apoplastic effector	uncharacterized protein M421DRAFT_3620 [Didymella exigua CBS 183.55]
XP_033450859.1	SP	0	Not GPI-anchored	6	Apoplastic effector	uncharacterized protein M421DRAFT_418909 [Didymella exigua CBS 183.55]
XP_033450875.1	SP	0	Not GPI-anchored	0	Apoplastic effector	uncharacterized protein M421DRAFT_418921 [Didymella exigua CBS 183.55]
XP_033450906.1	SP	0	Not GPI-anchored	2	Apoplastic effector	putative necrosis and ethylene inducing peptide 1 precursor [Didymella exigua CBS 183.55]
XP_033451005.1	SP	0	Not GPI-anchored	2	Cytoplasmic/apoplastic effector	uncharacterized protein M421DRAFT_358219 [Didymella exigua CBS 183.55]
XP_033451014.1	SP	0	Not GPI-anchored	12	Cytoplasmic effector	uncharacterized protein M421DRAFT_418246 [Didymella exigua CBS 183.55]
XP_033451109.1	SP	0	Not GPI-anchored	2	Cytoplasmic effector	uncharacterized protein M421DRAFT_411045 [Didymella exigua CBS 183.55]
XP_033451116.1	SP	0	Not GPI-anchored	15	Apoplastic effector	uncharacterized protein M421DRAFT_57401 [Didymella exigua CBS 183.55]
XP_033451196.1	SP	0	Not GPI-anchored	10	Apoplastic/cytoplasmic effector	polysaccharide lyase family 3 protein [Didymella exigua CBS 183.55]
XP_033451292.1	SP	0	Not GPI-anchored	10	Apoplastic effector	uncharacterized protein M421DRAFT_364883 [Didymella exigua CBS 183.55]
XP_033451347.1	SP	0	Not GPI-anchored	0	Apoplastic effector	uncharacterized protein M421DRAFT_417746 [Didymella exigua CBS 183.55]
XP_033451354.1	SP	0	Not GPI-anchored	6	Apoplastic effector	uncharacterized protein M421DRAFT_90204 [Didymella exigua CBS 183.55]
XP_033451357.1	SP	0	Not GPI-anchored	2	Apoplastic effector	uncharacterized protein M421DRAFT_339805 [Didymella exigua CBS 183.55]
XP_033451431.1	SP	0	Not GPI-anchored	1	Cytoplasmic effector	phosphotyrosine protein phosphatases I, partial [Didymella exigua CBS 183.55]
XP_033451438.1	SP	0	Not GPI-anchored	3	Apoplastic effector	uncharacterized protein M421DRAFT_90280 [Didymella exigua CBS 183.55]
XP_033451476.1	SP	0	Not GPI-anchored	0	Cytoplasmic effector	uncharacterized protein M421DRAFT_342303 [Didymella exigua CBS 183.55]
XP_033451511.1	SP	0	Not GPI-anchored	2	Apoplastic effector	uncharacterized protein M421DRAFT_90338 [Didymella exigua CBS 183.55]
XP_033451540.1	SP	0	Not GPI-anchored	7	Apoplastic effector	uncharacterized protein M421DRAFT_343572 [Didymella exigua CBS 183.55]
XP_033451553.1	SP	0	Not GPI-anchored	4	Apoplastic effector	Calycin-like protein [Didymella exigua CBS 183.55]
XP_033451565.1	SP	0	Not GPI-anchored	4	Apoplastic effector	lytic polysaccharide monooxygenase [Didymella exigua CBS 183.55]
XP_033452052.1	SP	0	Not GPI-anchored	0	Cytoplasmic effector	snare-like protein [Didymella exigua CBS 183.55]
XP_033452091.1	SP	0	Not GPI-anchored	19	Apoplastic effector	uncharacterized protein M421DRAFT_321884 [Didymella exigua CBS 183.55]
XP_033452101.1	SP	0	Not GPI-anchored	4	Apoplastic effector	lytic polysaccharide monooxygenase [Didymella exigua CBS 183.55]
XP_033452128.1	SP	0	Not GPI-anchored	8	Apoplastic effector	uncharacterized protein M421DRAFT_2499 [Didymella exigua CBS 183.55]
XP_033452129.1	SP	0	Not GPI-anchored	8	Apoplastic effector	uncharacterized protein M421DRAFT_322662 [Didymella exigua CBS 183.55]
XP_033452131.1	SP	0	Not GPI-anchored	8	Cytoplasmic/apoplastic effector	uncharacterized protein M421DRAFT_322693 [Didymella exigua CBS 183.55]
XP_033452160.1	SP	0	Not GPI-anchored	1	Apoplastic effector	glycoside hydrolase family 131 protein [Didymella exigua CBS 183.55]
XP_033452198.1	SP	0	Not GPI-anchored	8	Apoplastic/cytoplasmic effector	uncharacterized protein M421DRAFT_2559 [Didymella exigua CBS 183.55]
XP_033452220.1	SP	0	Not GPI-anchored	6	Apoplastic effector	lytic polysaccharide monooxygenase [Didymella exigua CBS 183.55]
XP_033452295.1	SP	0	Not GPI-anchored	6	Cytoplasmic/apoplastic effector	uncharacterized protein M421DRAFT_416776 [Didymella exigua CBS 183.55]
XP_033452387.1	SP	0	Not GPI-anchored	1	Apoplastic effector	carbohydrate esterase family 12 protein [Didymella exigua CBS 183.55]
XP_033452536.1	SP	0	Not GPI-anchored	2	Cytoplasmic effector	glycosyltransferase family 34 protein [Didymella exigua CBS 183.55]
XP_033452575.1	SP	0	Not GPI-anchored	0	Cytoplasmic effector	ribosomal protein 60S [Didymella exigua CBS 183.55]
XP_033452602.1	SP	0	Not GPI-anchored	3	Cytoplasmic effector	uncharacterized protein M421DRAFT_417075 [Didymella exigua CBS 183.55]
XP_033452659.1	SP	0	Not GPI-anchored	4	Cytoplasmic effector	uncharacterized protein M421DRAFT_89701 [Didymella exigua CBS 183.55]
XP_033452668.1	SP	0	Not GPI-anchored	0	Apoplastic effector	uncharacterized protein M421DRAFT_417141 [Didymella exigua CBS 183.55]
XP_033452780.1	SP	0	Not GPI-anchored	5	Apoplastic effector	carbohydrate esterase family 5 protein [Didymella exigua CBS 183.55]
XP_033452847.1	SP	0	Not GPI-anchored	4	Apoplastic effector	carbohydrate esterase family 12 protein [Didymella exigua CBS 183.55]
XP_033453031.1	SP	0	Not GPI-anchored	2	Cytoplasmic effector	uncharacterized protein M421DRAFT_416399 [Didymella exigua CBS 183.55]
XP_033453074.1	SP	0	Not GPI-anchored	2	Cytoplasmic effector	uncharacterized protein M421DRAFT_250574, partial [Didymella exigua CBS 183.55]
XP_033453083.1	SP	0	Not GPI-anchored	4	Cytoplasmic effector	uncharacterized protein M421DRAFT_250706 [Didymella exigua CBS 183.55]
XP_033453219.1	SP	0	Not GPI-anchored	0	Cytoplasmic effector	uncharacterized protein M421DRAFT_53399 [Didymella exigua CBS 183.55]
XP_033453352.1	SP	0	Not GPI-anchored	1	Cytoplasmic effector	uncharacterized protein M421DRAFT_416692 [Didymella exigua CBS 183.55]
XP_033453374.1	SP	0	Not GPI-anchored	4	Apoplastic effector	lytic polysaccharide monooxygenase [Didymella exigua CBS 183.55]
XP_033453522.1	SP	0	Not GPI-anchored	4	Apoplastic effector	guanyl-specific ribonuclease Pb1 [Didymella exigua CBS 183.55]
XP_033453597.1	SP	0	Not GPI-anchored	9	Apoplastic effector	uncharacterized protein M421DRAFT_415687 [Didymella exigua CBS 183.55]
XP_033453599.1	SP	0	Not GPI-anchored	12	Apoplastic effector	ribonuclease T2 [Didymella exigua CBS 183.55]
XP_033453709.1	SP	0	Not GPI-anchored	8	Cytoplasmic/apoplastic effector	uncharacterized protein M421DRAFT_868 [Didymella exigua CBS 183.55]
XP_033453740.1	SP	0	Not GPI-anchored	2	Apoplastic effector	uncharacterized protein M421DRAFT_894 [Didymella exigua CBS 183.55]
XP_033453927.1	SP	0	Not GPI-anchored	10	Apoplastic effector	uncharacterized protein M421DRAFT_88837 [Didymella exigua CBS 183.55]
XP_033454057.1	SP	0	Not GPI-anchored	4	Apoplastic effector	uncharacterized protein M421DRAFT_414864 [Didymella exigua CBS 183.55]
XP_033454110.1	SP	0	Not GPI-anchored	1	Cytoplasmic effector	uncharacterized protein M421DRAFT_414914 [Didymella exigua CBS 183.55]
XP_033454112.1	SP	0	Not GPI-anchored	5	Cytoplasmic effector	uncharacterized protein M421DRAFT_414917 [Didymella exigua CBS 183.55]
XP_033454350.1	SP	0	Not GPI-anchored	2	Apoplastic effector	lytic polysaccharide monooxygenase [Didymella exigua CBS 183.55]
XP_033454466.1	SP	0	Not GPI-anchored	2	Cytoplasmic effector	uncharacterized protein M421DRAFT_51009 [Didymella exigua CBS 183.55]
XP_033454514.1	SP	0	Not GPI-anchored	8	Apoplastic/cytoplasmic effector	uncharacterized protein M421DRAFT_415303 [Didymella exigua CBS 183.55]
XP_033454515.1	SP	0	Not GPI-anchored	6	Apoplastic effector	uncharacterized protein M421DRAFT_408 [Didymella exigua CBS 183.55]

[truncated: 18 more sheets: Table S10 ArMe14_ec, Table S11 Pj-2_CAZymes, Table S12 CBS 528.66_CAZymes, Table S13 M27-16_CAZymes, Table S14 WTN-11-157_CAZymes, Table S15 ArMe14_CAZymes, Table S16 9M1_CAZymes, Table S17 28M1_CAZymes, Table S18 CBS 183.55_CAZymes, Table S19. Pj-2_sm, Table S20 CBS 528.66_sm, Table S21 M27-16_sm, Table S22 CBS 183.55_sm, Table S23 WTN-11-157_sm, Table S24 ArME14_sm, Table S25 9M1_sm, Table S26 28M1_sm, Table S27]
